# Supplementary material for: Distinguishing two distinct types of salivary extracellular vesicles: a potential tool for understanding their pathophysiological roles
Source: Front Mol Biosci. 2024 Feb 28;11:1278955. doi: 10.3389/fmolb.2024.1278955 (PMC10933032; doi:10.3389/fmolb.2024.1278955)
Supplement: Supplementary file 1 [file Table1.xlsx]

## Sheet: Supplementary Table S3
Supplementary Table S1
No.	Only EV-I 20 k-ppt	Only EV-II 100 k-ppt	Protein FDR Confidence: Combined	Accession	Description	Sum PEP Score	Coverage [%]	# Peptides	# PSMs	# Unique Peptides	Biological Process	Cellular Component	Molecular Function	Gene Symbol	Abundance Ratio: (EV_II) / (EV_I)	Abundance Ratio P-Value: (EV_II) / (EV_I)	Abundances (Grouped): EV_I	Abundances (Grouped): EV_II	Found in Sample: [S13] F13: Sample, EV_I, R1, 1	Found in Sample: [S14] F14: Sample, EV_I, R2, 1	Found in Sample: [S15] F15: Sample, EV_I, R3, 1	Found in Sample: [S19] F19: Sample, EV_I, R1, 2	Found in Sample: [S20] F20: Sample, EV_I, R2, 2	Found in Sample: [S21] F21: Sample, EV_I, R3, 2	Found in Sample: [S16] F16: Sample, EV_II, B4, 1	Found in Sample: [S17] F17: Sample, EV_II, B5, 1	Found in Sample: [S18] F18: Sample, EV_II, B6, 1	Found in Sample: [S22] F22: Sample, EV_II, B4, 2	Found in Sample: [S23] F23: Sample, EV_II, B5, 2	Found in Sample: [S24] F24: Sample, EV_II, B6, 2	Modifications
1			High	Q9HC84	Mucin-5B	712.418	17	77	3873	74		extracellular matrix;plasma membrane;other membranes;ER/Golgi;other cell component		MUC5B	0.79	0.139918	111.7	88.3	High	High	High	High	High	High	High	High	High	High	High	High
2			High	P35579	Myosin-9	476.339	43	76	312	65	cell cycle OR cell proliferation;cell organization and biogenesis;protein metabolism;stress response;transport;developmental processes;signal transduction;other biological processes	plasma membrane;other membranes;cytosol;cytoskeleton;nucleus;other cell component	signal transduction activity or receptor binding;cytoskeletal activity;other molecular function	MYH9	0.278	0.000117539	156.5	43.5	High	High	High	High	High	High	Peak Found	Peak Found	High	Peak Found	Peak Found	High
3			High	Q9Y6R7	IgGFc-binding protein	433.21	26	71	700	71		non-structural extracellular;extracellular matrix		FCGBP	61.098	2.21024e-07	3.2	196.8	High	Peak Found	Peak Found	High	Peak Found	Peak Found	High	High	High	High	High	High
4			High	Q9H2G2	STE20-like serine/threonine-protein kinase	373.886	46	56	433	54	cell organization and biogenesis;protein metabolism;other metabolic processes;other biological processes	cytosol;other cell component	kinase activity;other molecular function	SLK	0.01	5.19392e-06	198.7	1.3	High	High	High	High	High	High	Peak Found	Peak Found	Peak Found	Peak Found	Peak Found	Peak Found	Phospho [S372(100); S565(100); S779(100)]
5			High	P04114	Apolipoprotein B-100	364.245	22	88	288	88	cell organization and biogenesis;protein metabolism;other metabolic processes;transport;developmental processes;other biological processes	non-structural extracellular;plasma membrane;other membranes;cytosol;ER/Golgi;other cytoplasmic organelle;other cell component	signal transduction activity or receptor binding;transporter activity;other molecular function	APOB	1.749	0.647498	72.8	127.2	Peak Found	High	Peak Found	Peak Found	High	Peak Found	High	Peak Found	High	High	Peak Found	High
6			High	Q8WUM4	Programmed cell death 6-interacting protein	346.659	59	48	825	48	cell cycle OR cell proliferation;cell organization and biogenesis;protein metabolism;other metabolic processes;transport;other biological processes	non-structural extracellular;plasma membrane;cytosol;cytoskeleton;ER/Golgi;other cytoplasmic organelle;other cell component	signal transduction activity or receptor binding;other molecular function	PDCD6IP	0.118	8.35453e-05	179	21	High	High	High	High	High	High	High	High	High	High	High	High
7			High	P15144	Aminopeptidase N	335.405	36	39	731	39	protein metabolism;other metabolic processes;developmental processes;signal transduction;other biological processes	non-structural extracellular;plasma membrane;other membranes;ER/Golgi;other cell component	other molecular function	ANPEP	0.286	0.0025424	155.5	44.5	High	High	High	High	High	High	High	High	High	High	High	High	Phospho [S220(100)]
8			High	O43490	Prominin-1	333.959	42	30	748	3	developmental processes;other biological processes	non-structural extracellular;plasma membrane;other membranes;ER/Golgi;other cell component	cytoskeletal activity;other molecular function	PROM1	0.16	0.00743699	172.4	27.6	High	High	High	High	High	High	High	High	High	High	High	High	Phospho [Y852(100)]
9			High	P01833	Polymeric immunoglobulin receptor	326.134	66	41	2411	41	transport;signal transduction;other biological processes	non-structural extracellular;plasma membrane;other membranes;other cytoplasmic organelle;other cell component	other molecular function	PIGR	5.654	3.85972e-05	30.1	169.9	High	High	High	High	High	High	High	High	High	High	High	High	Phospho [S682(100)]
10			High	P26038	Moesin	321.534	57	42	673	26	cell adhesion;cell cycle OR cell proliferation;cell organization and biogenesis;other biological processes	plasma membrane;other membranes;cytosol;cytoskeleton;other cell component	signal transduction activity or receptor binding;cytoskeletal activity;nucleic acid binding activity;other molecular function	MSN	0.013	4.98569e-09	197.5	2.5	High	High	High	High	High	High	High	High	High	Peak Found	High	High
11			High	P04264	Keratin, type II cytoskeletal 1	320.795	61	41	1294	34	cell organization and biogenesis;protein metabolism;other metabolic processes;stress response;other biological processes	non-structural extracellular;plasma membrane;other membranes;cytosol;cytoskeleton;other cell component	bone, tooth or skin structural activity;other molecular function	KRT1	0.3	0.0110042	153.9	46.1	High	High	High	High	High	High	High	High	High	High	High	High	Acetyl [K395]
12			High	P15311	Ezrin	313.638	54	44	928	28	cell adhesion;cell cycle OR cell proliferation;cell organization and biogenesis;transport;signal transduction;other biological processes	plasma membrane;other membranes;cytosol;cytoskeleton;nucleus;other cytoplasmic organelle;other cell component	cytoskeletal activity;other molecular function	EZR	0.01	1.08094e-07	198.8	1.2	High	High	High	High	High	High	Peak Found	High	High	High	High	High	Met-loss [N-Term]
13			High	O14638	Ectonucleotide pyrophosphatase/phosphodiesterase family member 3	311.794	48	33	342	33	other metabolic processes;other biological processes	plasma membrane;other membranes;other cell component	nucleic acid binding activity;other molecular function	ENPP3	0.01	1.00358e-06	198.2	1.8	High	High	High	High	High	High	Peak Found	Peak Found	Peak Found	Peak Found	High	Peak Found	Acetyl [N-Term]
14			High	P35527	Keratin, type I cytoskeletal 9	305.329	78	37	856	36	cell organization and biogenesis;other biological processes	cytosol;cytoskeleton	cytoskeletal activity	KRT9	0.301	0.023382	153.7	46.3	High	High	High	High	High	High	High	High	High	High	High	High
15			High	O94832	Unconventional myosin-Id	298.954	53	50	350	48	cell organization and biogenesis;transport;other biological processes	plasma membrane;other membranes;cytosol;cytoskeleton;ER/Golgi;other cytoplasmic organelle;other cell component	cytoskeletal activity;other molecular function	MYO1D	0.161	0.000221981	172.2	27.8	High	High	High	High	High	High	Peak Found	Peak Found	Peak Found	Peak Found	Peak Found	Peak Found	Met-loss+Acetyl [N-Term]
16			High	Q8NI35	InaD-like protein	292.228	35	46	236	46	cell organization and biogenesis;signal transduction;other biological processes	plasma membrane;other membranes;cytosol;cytoskeleton;other cell component		PATJ	0.021	5.93349e-07	195.8	4.2	High	High	High	High	High	High	Peak Found	Peak Found	Peak Found	Peak Found	Peak Found	Peak Found	Phospho [S645(100)]
17			High	Q86YZ3	Hornerin	288.103	36	33	197	33	cell organization and biogenesis;other biological processes	non-structural extracellular;plasma membrane;other cytoplasmic organelle;other cell component	other molecular function	HRNR	0.254	0.0284056	159.5	40.5	High	High	High	High	High	High	High	High	High	High	High	High
18			High	P46940	Ras GTPase-activating-like protein IQGAP1	287.644	37	51	303	49	cell organization and biogenesis;developmental processes;signal transduction;other biological processes	plasma membrane;other membranes;cytosol;cytoskeleton;nucleus;other cell component	enzyme regulator activity;cytoskeletal activity;other molecular function	IQGAP1	0.115	5.45477e-05	179.4	20.6	High	High	High	High	High	High	Peak Found	Peak Found	Peak Found	Peak Found	Peak Found	Peak Found
19			High	P35241	Radixin	283.33	58	40	605	21	cell organization and biogenesis;signal transduction;other biological processes	plasma membrane;other membranes;cytoskeleton;other cell component	cytoskeletal activity;other molecular function	RDX	0.01	1.42972e-05	198.9	1.1	High	High	High	High	High	High	Peak Found	High	Peak Found	Peak Found	Peak Found	Peak Found	Met-loss [N-Term]
20			High	P35908	Keratin, type II cytoskeletal 2 epidermal	278.213	61	38	713	29	cell cycle OR cell proliferation;cell organization and biogenesis;protein metabolism;other metabolic processes;other biological processes	plasma membrane;cytosol;cytoskeleton;other cell component	bone, tooth or skin structural activity;cytoskeletal activity	KRT2	0.438	0.0176023	139.1	60.9	High	High	High	High	High	High	High	High	High	High	High	High	Met-loss+Acetyl [N-Term]
21			High	Q9UGM3	Deleted in malignant brain tumors 1 protein	275.06	43	34	1735	34	stress response;transport;other biological processes	non-structural extracellular;extracellular matrix;other membranes;other cell component	nucleic acid binding activity;other molecular function	DMBT1	0.571	0.552216	127.3	72.7	High	High	High	High	High	High	High	High	High	High	High	High	Phospho [S293(100); S422(100); S553(100); S661(100); S710(100); S792(100); S841(100); S921(100); S949(100); S1052(100); S1080(100); S1181(100); S1209(100); S1310(100); S1340(100); S1439(100); S1469(100); S1568(100); S1598(100); S1699(100); S1727(100); S1856(100); S1987(100)]
22			High	P01023	Alpha-2-macroglobulin	272.786	43	49	388	49	stress response;developmental processes;other biological processes	non-structural extracellular;other cell component	signal transduction activity or receptor binding;enzyme regulator activity;other molecular function	A2M	15.525	2.85502e-05	12.1	187.9	Peak Found	Peak Found	Peak Found	Peak Found	Peak Found	Peak Found	High	High	High	High	High	High
23			High	P01876	Immunoglobulin heavy constant alpha 1	259.407	76	20	7070	12	cell organization and biogenesis;stress response;transport;signal transduction;other biological processes	non-structural extracellular;plasma membrane;other membranes;other cell component	other molecular function	IGHA1	6.887	0.000145997	25.4	174.6	High	High	High	High	High	High	High	High	High	High	High	High	Acetyl [K307]
24			High	P27487	Dipeptidyl peptidase 4	250.277	43	35	706	35	cell adhesion;cell organization and biogenesis;protein metabolism;other metabolic processes;stress response;transport;signal transduction;other biological processes	non-structural extracellular;plasma membrane;other membranes;other cell component	signal transduction activity or receptor binding;other molecular function	DPP4	0.46	0.275396	136.9	63.1	High	High	High	High	High	High	High	High	High	High	High	High
25			High	Q9H4M9	EH domain-containing protein 1	243.118	62	32	334	22	cell organization and biogenesis;transport;developmental processes;other biological processes	plasma membrane;other membranes;other cytoplasmic organelle;other cell component	other molecular function	EHD1	0.06	0.000187399	188.8	11.2	High	High	High	High	High	High	Peak Found	Peak Found	High	Peak Found	Peak Found	Peak Found	Acetyl [N-Term]
26			High	P0DOX2	Immunoglobulin alpha-2 heavy chain	240.635	56	21	5403	5	other biological processes	non-structural extracellular;plasma membrane;other membranes;other cell component			5.685	0.000424842	29.9	170.1	High	High	High	High	High	High	High	High	High	High	High	High	Acetyl [K270; K409]
27			High	O00159-3	Isoform 3 of Unconventional myosin-Ic	238.457	44	44	311	2				MYO1C	0.01	1.70948e-08	198.6	1.4	High	High	High	High	High	High	Peak Found	Peak Found	Peak Found	Peak Found	Not Found	Peak Found
28			High	P01877	Immunoglobulin heavy constant alpha 2	236.258	65	18	6204	2	cell organization and biogenesis;stress response;transport;signal transduction;other biological processes	non-structural extracellular;plasma membrane;other membranes;other cell component	other molecular function	IGHA2	9.217	0.00407258	19.6	180.4	High	High	Peak Found	High	High	Peak Found	High	High	High	High	High	High	Acetyl [K294]
29			High	P08133	Annexin A6	235.95	60	36	286	36	cell organization and biogenesis;stress response;transport;developmental processes;signal transduction;other biological processes	other membranes;mitochondrion;other cytoplasmic organelle;other cell component	transporter activity;cytoskeletal activity;other molecular function	ANXA6	0.439	0.486511	139	61	High	High	High	High	High	High	Peak Found	Peak Found	Peak Found	Peak Found	Peak Found	Peak Found
30	Identified		High	O00159-2	Isoform 2 of Unconventional myosin-Ic	235.686	43	43	304	1				MYO1C	0.01		200		Peak Found	High	High	Peak Found	High	High	Not Found	Not Found	Not Found	Not Found	Not Found	Not Found	Acetyl [N-Term]
31			High	O43490-6	Isoform 6 of Prominin-1	228.446	41	29	612	2				PROM1	0.673	0.295274	119.6	80.4	Not Found	High	High	Peak Found	High	High	Not Found	Not Found	Peak Found	Peak Found	Not Found	Peak Found
32			High	P63261	Actin, cytoplasmic 2	227.629	55	16	698	1	cell organization and biogenesis;stress response;developmental processes;other biological processes	non-structural extracellular;plasma membrane;other membranes;cytosol;cytoskeleton;other cell component	cytoskeletal activity;other molecular function	ACTG1	0.18	0.147953	169.5	30.5	Peak Found	High	High	Peak Found	High	High	Not Found	Not Found	High	Not Found	Not Found	High	Met-loss+Acetyl [N-Term]
33			High	P0DMV9	Heat shock 70 kDa protein 1B	226.437	47	27	346	23	RNA metabolism OR transcription;other metabolic processes;stress response;transport;other biological processes	non-structural extracellular;plasma membrane;other membranes;cytosol;cytoskeleton;mitochondrion;ER/Golgi;nucleus;other cell component	signal transduction activity or receptor binding;other molecular function	HSPA1B	0.017	1.18427e-06	196.7	3.3	High	High	High	High	High	High	Peak Found	Peak Found	High	High	Peak Found	High
34			High	P60709	Actin, cytoplasmic 1	224.634	55	16	707	1	cell organization and biogenesis;protein metabolism;other metabolic processes;developmental processes;other biological processes	plasma membrane;other membranes;cytosol;cytoskeleton;nucleus;other cell component	cytoskeletal activity;other molecular function	ACTB	0.057	3.61873e-05	189.2	10.8	High	High	High	High	High	High	Not Found	Not Found	High	Not Found	Peak Found	High	Met-loss+Acetyl [N-Term]
35			High	P13645	Keratin, type I cytoskeletal 10	223.626	53	35	776	30	cell organization and biogenesis;protein metabolism;other metabolic processes;other biological processes	plasma membrane;cytosol;cytoskeleton;other cell component	bone, tooth or skin structural activity;other molecular function	KRT10	0.296	0.00472825	154.4	45.6	High	High	High	High	High	High	High	High	High	High	High	High
36			High	P11142	Heat shock cognate 71 kDa protein	221.969	49	30	377	19	cell organization and biogenesis;protein metabolism;RNA metabolism OR transcription;other metabolic processes;stress response;transport;other biological processes	non-structural extracellular;plasma membrane;other membranes;cytosol;nucleus;other cytoplasmic organelle;other cell component	signal transduction activity or receptor binding;other molecular function	HSPA8	0.075	7.64658e-06	186	14	High	High	High	High	High	High	Peak Found	High	High	Peak Found	Peak Found	High
37			High	P11215	Integrin alpha-M	219.048	34	31	183	30	cell adhesion;cell-cell signaling;cell organization and biogenesis;stress response;transport;developmental processes;signal transduction;other biological processes	non-structural extracellular;plasma membrane;other membranes;other cell component	signal transduction activity or receptor binding;other molecular function	ITGAM	0.025	0.000195726	195.2	4.8	High	High	High	High	High	High	Peak Found	Peak Found	High	Peak Found	Peak Found	High
38			High	P14618	Pyruvate kinase PKM	215.793	63	29	354	29	protein metabolism;RNA metabolism OR transcription;other metabolic processes;other biological processes	non-structural extracellular;cytosol;ER/Golgi;nucleus;other cell component	nucleic acid binding activity;kinase activity;other molecular function	PKM	0.069	0.000219774	187.1	12.9	High	High	High	High	High	High	High	High	High	High	High	High
39			High	P38606	V-type proton ATPase catalytic subunit A	215.261	49	28	370	28	cell organization and biogenesis;other metabolic processes;transport;other biological processes	plasma membrane;other membranes;cytosol;ER/Golgi;nucleus;other cytoplasmic organelle;other cell component	transporter activity;other molecular function	ATP6V1A	0.01	1.38999e-07	199.7	0.3	High	High	High	High	High	High	Peak Found	Peak Found	Peak Found	Peak Found	Peak Found	Peak Found
40			High	P04083	Annexin A1	212.82	63	19	463	19	cell-cell signaling;cell organization and biogenesis;protein metabolism;other metabolic processes;stress response;transport;developmental processes;signal transduction;other biological processes	non-structural extracellular;plasma membrane;other membranes;cytosol;cytoskeleton;nucleus;other cytoplasmic organelle;other cell component	signal transduction activity or receptor binding;enzyme regulator activity;other molecular function	ANXA1	0.012	0.000300239	197.7	2.3	High	High	High	High	High	High	High	High	High	High	High	High	Phospho [S34(99.5)]; Met-loss+Acetyl [N-Term]
41			High	P00558	Phosphoglycerate kinase 1	207.647	59	21	269	21	protein metabolism;other metabolic processes;stress response;other biological processes	non-structural extracellular;other membranes;cytosol	kinase activity;other molecular function	PGK1	0.013	6.51427e-05	197.5	2.5	High	High	High	High	High	High	Peak Found	Peak Found	High	Peak Found	Peak Found	High
42			High	Q12913	Receptor-type tyrosine-protein phosphatase eta	199.909	26	28	190	28	protein metabolism;other metabolic processes;signal transduction;other biological processes	plasma membrane;other membranes;other cell component	signal transduction activity or receptor binding;other molecular function	PTPRJ	0.027	7.24545e-08	194.7	5.3	High	High	High	High	High	High	Peak Found	Peak Found	High	Peak Found	Peak Found	High
43			High	Q15833	Syntaxin-binding protein 2	197.235	44	23	215	23	cell-cell signaling;transport;other biological processes	non-structural extracellular;plasma membrane;other membranes;cytosol;other cytoplasmic organelle;other cell component	other molecular function	STXBP2	0.017	5.39582e-07	196.6	3.4	High	High	High	High	High	High	Peak Found	Peak Found	Peak Found	Peak Found	Peak Found	Peak Found
44			High	P08575	Receptor-type tyrosine-protein phosphatase C	191.384	29	34	152	34	cell adhesion;cell cycle OR cell proliferation;cell organization and biogenesis;protein metabolism;other metabolic processes;stress response;transport;developmental processes;signal transduction;other biological processes	plasma membrane;other membranes;other cell component	signal transduction activity or receptor binding;cytoskeletal activity;other molecular function	PTPRC	0.031	0.00019453	194.1	5.9	High	High	High	High	High	High	Peak Found	Peak Found	Peak Found	Peak Found	Peak Found	High	Phospho [S975(100)]
45			High	Q9NRD8	Dual oxidase 2	190.769	25	34	146	19	other metabolic processes;stress response;developmental processes;signal transduction;other biological processes	plasma membrane;other membranes;cytosol;ER/Golgi;other cell component	other molecular function	DUOX2	0.012	0.000127873	197.6	2.4	High	High	High	High	High	High	Peak Found	Peak Found	Peak Found	Peak Found	Peak Found	Peak Found
46			High	P15313	V-type proton ATPase subunit B, kidney isoform	179.65	56	22	243	15	cell organization and biogenesis;other metabolic processes;transport;developmental processes;other biological processes	plasma membrane;other membranes;cytosol;ER/Golgi;other cytoplasmic organelle;other cell component	transporter activity;other molecular function	ATP6V1B1	0.01	4.03838e-07	199.4	0.6	High	High	High	High	High	High	Peak Found	Not Found	Peak Found	Peak Found	Peak Found	Peak Found
47			High	Q9UQB8-5	Isoform 5 of Brain-specific angiogenesis inhibitor 1-associated protein 2	178.137	61	31	314	31				BAIAP2	0.042	1.10601e-07	192	8	High	High	High	High	High	High	Peak Found	Peak Found	Peak Found	Peak Found	Peak Found	Peak Found	Phospho [T340(100); S366(98.2)]
48			High	Q7LBE3	Solute carrier family 26 member 9	176.078	21	14	302	14	transport;other biological processes	plasma membrane;other membranes;other cell component	transporter activity;other molecular function	SLC26A9	0.012	3.99401e-05	197.5	2.5	High	High	High	High	High	High	Peak Found	Peak Found	Peak Found	Peak Found	Peak Found	Peak Found	Phospho [S760(100); S764(100)]
49			High	P06396-2	Isoform 2 of Gelsolin	172.992	35	22	212	22				GSN	0.036	3.48178e-06	193	7	High	High	High	High	High	High	Peak Found	Peak Found	High	Peak Found	Peak Found	High	Met-loss [N-Term]
50			High	P02768	Serum albumin	171.895	54	34	359	34	stress response;other biological processes	non-structural extracellular;ER/Golgi;other cell component	nucleic acid binding activity;other molecular function	ALB	1.302	0.447476	86.9	113.1	High	High	High	High	High	High	High	High	High	High	High	High
51			High	P11274	Breakpoint cluster region protein	169.992	30	32	174	28	cell adhesion;cell organization and biogenesis;protein metabolism;other metabolic processes;transport;developmental processes;signal transduction;other biological processes	plasma membrane;other membranes;cytosol;other cell component	enzyme regulator activity;kinase activity;other molecular function	BCR	0.05	7.90391e-05	190.4	9.6	High	High	High	High	High	High	Peak Found	Peak Found	Peak Found	Peak Found	Peak Found	Peak Found	Met-loss+Acetyl [N-Term]
52			High	Q08380	Galectin-3-binding protein	164.93	41	22	617	22	cell adhesion;stress response;transport;signal transduction	non-structural extracellular;other membranes;other cell component	other molecular function	LGALS3BP	25.694	0.00312821	7.5	192.5	High	High	High	High	High	High	High	High	High	High	High	High
53			High	P80723	Brain acid soluble protein 1	164.737	84	15	166	15	RNA metabolism OR transcription;developmental processes;other biological processes	plasma membrane;other membranes;cytoskeleton;nucleus;other cell component	nucleic acid binding activity;other molecular function	BASP1	0.01	5.72109e-05	199.3	0.7	High	High	High	High	High	High	Peak Found	Peak Found	Peak Found	Peak Found	Peak Found	High
54			High	O14745	Na(+)/H(+) exchange regulatory cofactor NHE-RF1	164.267	64	20	399	20	cell-cell signaling;cell organization and biogenesis;transport;developmental processes;signal transduction;other biological processes	plasma membrane;other membranes;cytoskeleton;other cell component	signal transduction activity or receptor binding;transporter activity;cytoskeletal activity;other molecular function	SLC9A3R1	0.01	6.79421e-06	199.2	0.8	High	High	High	High	High	High	Peak Found	High	High	Peak Found	High	High	Phospho [S280(100); S290(100)]; Met-loss+Acetyl [N-Term]
55			High	P01871	Immunoglobulin heavy constant mu	163.065	47	19	1243	19	cell organization and biogenesis;stress response;transport;signal transduction;other biological processes	non-structural extracellular;plasma membrane;other membranes;other cell component	other molecular function	IGHM	2.87	0.00110362	51.7	148.3	High	High	High	High	High	High	High	High	High	High	High	High
56			High	Q96NY7	Chloride intracellular channel protein 6	162.543	53	26	88	26	transport;other biological processes	plasma membrane;other membranes;other cell component	signal transduction activity or receptor binding;transporter activity	CLIC6	0.011	0.000205446	197.8	2.2	High	High	High	High	High	High	Peak Found	Peak Found	Peak Found	Peak Found	Peak Found	Peak Found	Phospho [S293(100)]
57			High	Q9H6S3	Epidermal growth factor receptor kinase substrate 8-like protein 2	161.79	44	26	234	26	signal transduction;other biological processes	plasma membrane;other membranes;cytosol;other cell component	cytoskeletal activity	EPS8L2	0.01	2.86222e-05	198.8	1.2	High	High	High	High	High	High	Peak Found	Peak Found	Peak Found	Peak Found	Peak Found	Peak Found
58			High	Q9P0V3	SH3 domain-binding protein 4	161.231	37	34	164	34	transport;other biological processes	plasma membrane;other membranes;nucleus;other cell component	enzyme regulator activity;other molecular function	SH3BP4	0.045	3.41974e-07	191.3	8.7	High	High	High	High	High	High	Peak Found	Peak Found	Peak Found	Peak Found	Peak Found	Peak Found
59			High	P15941	Mucin-1	160.757	8	8	402	8	cell cycle OR cell proliferation;RNA metabolism OR transcription;stress response;signal transduction;other biological processes	non-structural extracellular;plasma membrane;other membranes;ER/Golgi;nucleus;other cell component	nucleic acid binding activity;other molecular function	MUC1	0.017	7.22357e-06	196.7	3.3	High	High	High	High	High	High	High	High	High	High	High	High	Phospho [T1211(100); T1214(100)]
60			High	Q9NQ84	G-protein coupled receptor family C group 5 member C	159.758	29	11	286	11	signal transduction	plasma membrane;other membranes;other cell component	enzyme regulator activity;other molecular function	GPRC5C	0.028	2.07188e-06	194.6	5.4	High	High	High	High	High	High	High	High	High	High	High	High	Phospho [T326(100); S344(100); S383(100); S403(99.6); S406(99.5); T407(99.7); T423(100); S431(100)]
61			High	Q8N3R9	MAGUK p55 subfamily member 5	159.5	48	27	161	2	cell organization and biogenesis;other metabolic processes;developmental processes;other biological processes	plasma membrane;other membranes;ER/Golgi;other cell component	other molecular function	PALS1	0.01	8.17043e-05	198.9	1.1	High	High	High	Peak Found	High	High	Not Found	Peak Found	Peak Found	Not Found	Not Found	Not Found
62			High	Q9H2K8	Serine/threonine-protein kinase TAO3	156.552	34	31	139	28	cell cycle OR cell proliferation;cell organization and biogenesis;protein metabolism;DNA metabolism;other metabolic processes;stress response;developmental processes;signal transduction;other biological processes	plasma membrane;other membranes;other cell component	enzyme regulator activity;kinase activity;other molecular function	TAOK3	0.01	0.000219274	199.3	0.7	High	High	High	High	High	High	Peak Found	Peak Found	Peak Found	Peak Found	Peak Found	Peak Found
63			High	P0DOX7	Immunoglobulin kappa light chain	155.694	63	13	1691	3	other biological processes	non-structural extracellular;plasma membrane;other membranes;other cell component			4.545	8.47782e-05	36.1	163.9	High	High	High	High	High	High	High	High	High	High	High	High	Acetyl [K190]
64			High	P13647	Keratin, type II cytoskeletal 5	155.663	49	33	426	19	cell organization and biogenesis;other biological processes	cytosol;cytoskeleton;other cell component	bone, tooth or skin structural activity;cytoskeletal activity;other molecular function	KRT5	0.363	0.0108772	146.8	53.2	High	High	High	High	High	High	High	High	Peak Found	High	High	Peak Found
65			High	Q9P265	Disco-interacting protein 2 homolog B	153.117	26	35	156	31	cell organization and biogenesis;developmental processes;other biological processes	nucleus;other cell component	cytoskeletal activity	DIP2B	0.028	1.615e-06	194.6	5.4	High	High	High	High	High	High	Peak Found	Peak Found	Peak Found	Peak Found	Peak Found	Peak Found
66			High	Q9BW04	Specifically androgen-regulated gene protein	150.444	58	23	137	23		plasma membrane;other membranes;cytosol;other cell component		SARG	0.01	1.04284e-05	199.6	0.4	High	High	High	High	High	High	Peak Found	Peak Found	Peak Found	Peak Found	Peak Found	Peak Found	Phospho [S453(99.5)]
67			High	P04075	Fructose-bisphosphate aldolase A	148.97	70	23	250	18	cell organization and biogenesis;other metabolic processes;other biological processes	non-structural extracellular;cytosol;cytoskeleton;other cell component	cytoskeletal activity;other molecular function	ALDOA	0.046	1.95084e-05	191.1	8.9	High	High	High	High	High	High	Peak Found	High	High	High	Peak Found	High	Met-loss [N-Term]
68			High	P04745	Alpha-amylase 1	148.215	50	18	248	18	other metabolic processes	non-structural extracellular	other molecular function	AMY1B	2.09	0.744996	64.7	135.3	High	High	High	High	High	High	High	High	High	High	High	High	Phospho [S160(99.7)]
69			High	P04406	Glyceraldehyde-3-phosphate dehydrogenase	146.486	55	16	228	16	cell organization and biogenesis;protein metabolism;other metabolic processes;stress response;other biological processes	plasma membrane;other membranes;cytosol;cytoskeleton;nucleus;other cell component	enzyme regulator activity;cytoskeletal activity;other molecular function	GAPDH	0.025	1.32987e-06	195.1	4.9	High	High	High	High	High	High	High	High	High	High	High	High
70			High	P60174-1	Isoform 2 of Triosephosphate isomerase	145.462	88	19	209	19	other metabolic processes	cytosol	other molecular function	HEL-S-49; LOC117800142; TPI1	0.01	9.65788e-08	198.3	1.7	High	High	High	High	High	High	Peak Found	High	High	Peak Found	Peak Found	Peak Found	Phospho [S21(100)]
71			High	P07355	Annexin A2	145.138	64	23	284	23	cell organization and biogenesis;RNA metabolism OR transcription;other metabolic processes;transport;developmental processes;other biological processes	non-structural extracellular;extracellular matrix;plasma membrane;other membranes;cytosol;nucleus;other cytoplasmic organelle;other cell component	transporter activity;enzyme regulator activity;cytoskeletal activity;other molecular function	ANXA2	0.01	3.16183e-07	198.2	1.8	High	High	High	High	High	High	Peak Found	High	High	Peak Found	High	Peak Found	Met-loss+Acetyl [N-Term]
72			High	P08779	Keratin, type I cytoskeletal 16	144.807	65	30	321	16	cell organization and biogenesis;stress response;other biological processes	plasma membrane;cytosol;cytoskeleton	cytoskeletal activity	KRT16	0.279	0.00839357	156.4	43.6	High	High	High	High	High	High	High	High	Peak Found	High	High	Peak Found
73			High	Q9NQ66	1-phosphatidylinositol 4,5-bisphosphate phosphodiesterase beta-1	144.338	31	29	134	29	cell-cell signaling;cell cycle OR cell proliferation;other metabolic processes;developmental processes;signal transduction;other biological processes	other membranes;cytosol;nucleus;other cell component	enzyme regulator activity;other molecular function	PLCB1	0.01	3.69377e-06	199.5	0.5	High	High	High	High	High	High	Not Found	Peak Found	Peak Found	Not Found	Peak Found	Peak Found	Met-loss+Acetyl [N-Term]
74			High	P06733	Alpha-enolase	140.412	56	21	237	7	RNA metabolism OR transcription;other metabolic processes;other biological processes	plasma membrane;other membranes;cytosol;cytoskeleton;nucleus;other cell component	nucleic acid binding activity;other molecular function	ENO1	0.01	3.72586e-06	198.8	1.2	High	High	High	High	High	High	Peak Found	Peak Found	Peak Found	Peak Found	Peak Found	High
75			High	P50395	Rab GDP dissociation inhibitor beta	140.269	56	22	182	17	transport;signal transduction;other biological processes	non-structural extracellular;other membranes;cytosol;ER/Golgi;other cytoplasmic organelle;other cell component	enzyme regulator activity;other molecular function	GDI2	0.034	1.52949e-07	193.5	6.5	High	High	High	High	High	High	Peak Found	Peak Found	Peak Found	Peak Found	Peak Found	Peak Found
76			High	P01834	Immunoglobulin kappa constant	140.198	93	11	2505	2	cell organization and biogenesis;stress response;transport;signal transduction;other biological processes	non-structural extracellular;plasma membrane;other membranes;other cell component	signal transduction activity or receptor binding;other molecular function	IGKC	5.469	0.000884867	30.9	169.1	High	High	High	High	High	High	High	High	High	High	High	High	Acetyl [K83]
77			High	P04899	Guanine nucleotide-binding protein G(i) subunit alpha-2	139.961	52	15	206	8	cell-cell signaling;cell cycle OR cell proliferation;signal transduction;other biological processes	plasma membrane;other membranes;cytosol;cytoskeleton;nucleus;other cell component	signal transduction activity or receptor binding;other molecular function	GNAI2	0.01	1.87483e-06	198.1	1.9	High	High	High	High	High	High	Peak Found	Peak Found	High	Peak Found	Peak Found	High
78			High	Q01970	1-phosphatidylinositol 4,5-bisphosphate phosphodiesterase beta-3	139.718	33	33	107	33	other metabolic processes;signal transduction;other biological processes	other membranes;cytosol;nucleus;other cell component	other molecular function	PLCB3	0.08	1.96508e-06	185.2	14.8	High	High	High	High	High	High	Peak Found	Peak Found	Peak Found	Peak Found	Peak Found	Peak Found	Met-loss+Acetyl [N-Term]
79			High	O43707	Alpha-actinin-4	138.851	41	31	173	20	cell organization and biogenesis;RNA metabolism OR transcription;stress response;transport;signal transduction;other biological processes	non-structural extracellular;plasma membrane;other membranes;cytosol;cytoskeleton;nucleus;other cell component	signal transduction activity or receptor binding;cytoskeletal activity;nucleic acid binding activity;other molecular function	ACTN4	0.412	2.66439e-07	141.7	58.3	High	High	High	High	High	High	High	Peak Found	High	Peak Found	Peak Found	High
80			High	P62258	14-3-3 protein epsilon	137.687	67	17	331	14	stress response;transport;developmental processes;signal transduction;other biological processes	cytosol;nucleus;other cell component	other molecular function	YWHAE	0.045	2.15063e-07	191.3	8.7	High	High	High	High	High	High	Peak Found	High	High	Peak Found	High	High	Acetyl [N-Term]
81			High	Q7L7X3	Serine/threonine-protein kinase TAO1	137.045	31	27	150	21	cell cycle OR cell proliferation;cell organization and biogenesis;protein metabolism;DNA metabolism;other metabolic processes;stress response;developmental processes;signal transduction;other biological processes	cytosol;cytoskeleton;other cell component	enzyme regulator activity;cytoskeletal activity;kinase activity;other molecular function	TAOK1	0.015	0.00394005	197	3	High	High	High	High	High	High	Peak Found	Peak Found	Peak Found	Peak Found	Peak Found	Peak Found
82			High	P02533	Keratin, type I cytoskeletal 14	136.984	52	27	372	8	cell organization and biogenesis;other biological processes	plasma membrane;cytosol;cytoskeleton;nucleus;other cell component	cytoskeletal activity;other molecular function	KRT14	0.075	0.00124964	186.1	13.9	High	High	High	High	High	High	High	High	Peak Found	High	High	Peak Found
83			High	Q8TDL5	BPI fold-containing family B member 1	135.873	45	17	193	17	stress response;other biological processes	non-structural extracellular	other molecular function	BPIFB1	1.244	0.462598	89.1	110.9	High	High	High	High	High	High	High	Peak Found	High	High	Peak Found	High
84			High	P80303	Nucleobindin-2	135.594	45	20	87	20	signal transduction;other biological processes	plasma membrane;other membranes;cytosol;ER/Golgi;nucleus	enzyme regulator activity;nucleic acid binding activity;other molecular function	NUCB2	3.357	0.907166	45.9	154.1	High	Peak Found	Peak Found	High	Peak Found	Peak Found	Peak Found	Peak Found	High	Peak Found	Peak Found	High
85			High	P05107	Integrin beta-2	133.538	41	27	152	27	cell adhesion;cell-cell signaling;cell organization and biogenesis;stress response;transport;developmental processes;signal transduction;other biological processes	plasma membrane;other membranes;other cell component	signal transduction activity or receptor binding;other molecular function	ITGB2	0.01	0.00144111	198	2	High	High	High	High	High	High	Peak Found	Peak Found	High	Peak Found	Peak Found	High
86			High	Q9HBG4	V-type proton ATPase 116 kDa subunit a isoform 4	132.988	31	23	142	22	cell organization and biogenesis;transport;other biological processes	plasma membrane;other membranes;ER/Golgi;other cytoplasmic organelle;other cell component	transporter activity;other molecular function	ATP6V0A4	0.01	0.0001497	198	2	High	High	High	High	High	High	Peak Found	Peak Found	Peak Found	Peak Found	Peak Found	Peak Found
87			High	Q09666	Neuroblast differentiation-associated protein AHNAK	129.871	20	35	91	35	other biological processes	non-structural extracellular;plasma membrane;other membranes;cytosol;cytoskeleton;nucleus;other cell component	other molecular function	AHNAK	0.077	0.00057636	185.7	14.3	High	High	High	High	High	High	Peak Found	Peak Found	Peak Found	Peak Found	Peak Found	Peak Found
88			High	Q9H223	EH domain-containing protein 4	128.856	52	26	183	19	cell organization and biogenesis;transport;other biological processes	plasma membrane;other membranes;ER/Golgi;nucleus;other cytoplasmic organelle;other cell component	nucleic acid binding activity;other molecular function	EHD4	0.139	0.00042946	175.6	24.4	High	High	High	High	High	High	Peak Found	Peak Found	Peak Found	Peak Found	Peak Found	Peak Found	Acetyl [N-Term]
89			High	P12814	Alpha-actinin-1	128.349	38	29	145	18	cell adhesion;cell organization and biogenesis;RNA metabolism OR transcription;other biological processes	non-structural extracellular;plasma membrane;other membranes;cytosol;cytoskeleton;nucleus;other cell component	signal transduction activity or receptor binding;cytoskeletal activity;nucleic acid binding activity;other molecular function	ACTN1	0.353	0.000692735	147.8	52.2	High	High	High	High	Peak Found	High	High	Peak Found	High	High	Peak Found	High
90			High	P02538	Keratin, type II cytoskeletal 6A	128.077	48	33	318	2	cell organization and biogenesis;stress response;other biological processes	cytosol;cytoskeleton	bone, tooth or skin structural activity;cytoskeletal activity	KRT6A	0.211	0.00529246	165.2	34.8	High	High	Peak Found	High	High	Peak Found	Peak Found	Peak Found	Peak Found	Not Found	Peak Found	Peak Found	Met-loss+Acetyl [N-Term]
91			High	Q6ZS17	Rho family-interacting cell polarization regulator 1	127.086	24	24	145	24	stress response;signal transduction;other biological processes	other membranes;ER/Golgi;other cell component	other molecular function	RIPOR1	0.028	1.21752e-05	194.5	5.5	High	High	High	High	High	High	Peak Found	Peak Found	Peak Found	Peak Found	Peak Found	Peak Found
92			High	Q15147-4	Isoform 3 of 1-phosphatidylinositol 4,5-bisphosphate phosphodiesterase beta-4	127.065	28	28	114	28				PLCB4	0.01	0.00545591	198.6	1.4	High	High	High	High	High	High	Not Found	Peak Found	Not Found	Peak Found	Peak Found	Peak Found
93			High	P07900	Heat shock protein HSP 90-alpha	125.619	36	27	185	15	cell organization and biogenesis;protein metabolism;DNA metabolism;other metabolic processes;stress response;transport;developmental processes;other biological processes	non-structural extracellular;plasma membrane;other membranes;cytosol;mitochondrion;nucleus;other cytoplasmic organelle;other cell component	enzyme regulator activity;cytoskeletal activity;other molecular function	HSP90AA1	0.03	2.96715e-07	194.2	5.8	High	High	High	High	High	High	Peak Found	Peak Found	Peak Found	Peak Found	Peak Found	Peak Found
94			High	P18206	Vinculin	125.541	32	30	111	30	cell adhesion;cell organization and biogenesis;developmental processes;other biological processes	non-structural extracellular;plasma membrane;other membranes;cytosol;cytoskeleton;other cell component	cytoskeletal activity;other molecular function	VCL	0.011	7.56294e-08	197.8	2.2	High	High	High	High	High	High	Peak Found	Peak Found	Peak Found	Peak Found	Peak Found	Peak Found
95			High	Q4VNC0	Probable cation-transporting ATPase 13A5	123.227	22	23	104	23	transport;other biological processes	plasma membrane;other membranes	transporter activity;other molecular function	ATP13A5	0.027	0.000221512	194.7	5.3	High	High	High	High	High	High	Peak Found	Peak Found	Peak Found	Peak Found	Peak Found	Peak Found
96			High	P09543	2',3'-cyclic-nucleotide 3'-phosphodiesterase	122.454	45	24	188	23	cell-cell signaling;cell organization and biogenesis;other metabolic processes;transport;developmental processes;other biological processes	non-structural extracellular;plasma membrane;other membranes;cytoskeleton;mitochondrion;other cell component	nucleic acid binding activity;other molecular function	CNP	0.01	4.44962e-07	198.2	1.8	High	High	High	High	High	High	Peak Found	Peak Found	Peak Found	Peak Found	Peak Found	Peak Found
97			High	Q14697	Neutral alpha-glucosidase AB	121.208	28	23	109	23	protein metabolism;other metabolic processes	ER/Golgi;other cell component	other molecular function	GANAB	2.988	0.247064	50.1	149.9	High	High	Peak Found	High	High	Peak Found	High	High	High	High	High	High
98			High	P63104	14-3-3 protein zeta/delta	120.611	68	16	272	11	cell organization and biogenesis;protein metabolism;other metabolic processes;transport;developmental processes;signal transduction;other biological processes	cytosol;nucleus;other cell component	other molecular function	YWHAZ	0.024	1.08056e-08	195.2	4.8	High	High	High	High	High	High	Peak Found	High	High	Peak Found	Peak Found	High	Acetyl [N-Term]; Acetyl [K3]
99			High	O75083	WD repeat-containing protein 1	117.411	43	19	121	19	cell organization and biogenesis;other biological processes	non-structural extracellular;plasma membrane;other membranes;cytosol;cytoskeleton;other cell component	cytoskeletal activity	WDR1	0.053	0.000620445	190	10	High	High	High	High	High	High	Peak Found	Peak Found	High	Peak Found	Peak Found	High
100			High	Q9Y6E0-2	Isoform A of Serine/threonine-protein kinase 24	117.266	37	16	171	7				STK24	0.023	6.03708e-07	195.5	4.5	High	High	High	High	High	High	Peak Found	Peak Found	Peak Found	Peak Found	Peak Found	Peak Found	Phospho [T172(100)]; Met-loss+Acetyl [N-Term]
101			High	P36543	V-type proton ATPase subunit E 1	117.247	49	15	192	15	cell organization and biogenesis;transport;other biological processes	plasma membrane;other membranes;cytosol;ER/Golgi;other cytoplasmic organelle;other cell component	transporter activity;other molecular function	ATP6V1E1	0.01	3.39083e-07	199.2	0.8	High	High	High	High	High	High	Peak Found	Peak Found	Peak Found	Peak Found	Peak Found	Peak Found	Met-loss+Acetyl [N-Term]
102			High	Q8IUC4	Rhophilin-2	116.279	34	19	91	19	signal transduction;other biological processes	plasma membrane;other membranes;cytosol;other cell component		RHPN2	0.07	0.000215141	186.9	13.1	High	High	High	High	High	High	Peak Found	Peak Found	Peak Found	Peak Found	Peak Found	Peak Found	Met-loss+Acetyl [N-Term]
103			High	P08758	Annexin A5	116.056	73	19	147	19	stress response;signal transduction;other biological processes	non-structural extracellular;plasma membrane;other membranes;cytosol;other cell component	enzyme regulator activity;other molecular function	ANXA5	0.02	2.42022e-07	196.1	3.9	High	High	High	High	High	High	Peak Found	High	Peak Found	Peak Found	Peak Found	Peak Found
104			High	Q8TE68-3	Isoform 3 of Epidermal growth factor receptor kinase substrate 8-like protein 1	115.747	42	24	143	16				EPS8L1	0.034	0.0003108	193.4	6.6	High	High	High	High	High	High	Not Found	Peak Found	Not Found	Peak Found	Peak Found	Peak Found
105			High	P08582	Melanotransferrin	114.737	42	23	131	23	transport;other biological processes	non-structural extracellular;plasma membrane;other membranes;ER/Golgi;other cytoplasmic organelle;other cell component	other molecular function	MELTF	0.953	0.404082	102.4	97.6	High	High	High	High	High	High	High	High	High	High	High	High
106			High	P05186	Alkaline phosphatase, tissue-nonspecific isozyme	114.617	42	19	107	19	other metabolic processes;developmental processes;other biological processes	non-structural extracellular;extracellular matrix;plasma membrane;other membranes;mitochondrion	other molecular function	ALPL	0.011	5.29161e-07	197.8	2.2	High	High	High	High	High	High	Peak Found	Peak Found	Peak Found	Peak Found	Peak Found	Peak Found
107			High	Q8NEY4	V-type proton ATPase subunit C 2	114.571	58	25	163	24	transport;other biological processes	other membranes;cytosol;other cytoplasmic organelle	transporter activity;other molecular function	ATP6V1C2	0.024	9.7453e-05	195.4	4.6	High	High	High	High	High	High	Peak Found	Peak Found	Peak Found	Peak Found	Peak Found	Peak Found	Met-loss+Acetyl [N-Term]
108			High	Q6UXY8	Transmembrane channel-like protein 5	113.75	25	20	109	20	transport	other membranes	transporter activity	TMC5	0.013	1.46873e-05	197.4	2.6	High	High	High	High	High	High	Peak Found	Peak Found	Peak Found	Peak Found	Peak Found	Peak Found
109			High	P15924	Desmoplakin	113.565	13	38	90	38	cell adhesion;cell organization and biogenesis;protein metabolism;other metabolic processes;stress response;developmental processes;other biological processes	plasma membrane;other membranes;cytoskeleton;other cell component	cytoskeletal activity;other molecular function	DSP	0.194	0.000600173	167.4	32.6	High	High	High	High	High	High	High	Peak Found	Peak Found	High	Peak Found	Peak Found
110			High	P68032	Actin, alpha cardiac muscle 1	113.281	36	11	538	2	cell organization and biogenesis;developmental processes;other biological processes	cytosol;cytoskeleton;other cell component	cytoskeletal activity;other molecular function	ACTC1	0.045	6.89037e-05	191.3	8.7	High	High	High	High	High	High	High	High	High	High	High	High
111			High	P06744	Glucose-6-phosphate isomerase	112.515	42	20	184	20	other metabolic processes;stress response;developmental processes;signal transduction;other biological processes	non-structural extracellular;plasma membrane;other membranes;cytosol;nucleus;other cell component	signal transduction activity or receptor binding;other molecular function	GPI	0.014	3.15568e-06	197.3	2.7	High	High	High	High	High	High	Peak Found	Peak Found	High	Peak Found	Peak Found	High
112			High	P09211	Glutathione S-transferase P	112.32	61	10	118	10	cell cycle OR cell proliferation;other metabolic processes;stress response;developmental processes;other biological processes	non-structural extracellular;cytosol;mitochondrion;nucleus;other cell component	enzyme regulator activity;other molecular function	GSTP1	0.034	1.40016e-05	193.4	6.6	High	High	High	High	High	High	High	Peak Found	High	High	Peak Found	High	Met-loss [N-Term]
113			High	Q5JWF2	Guanine nucleotide-binding protein G(s) subunit alpha isoforms XLas	110.293	23	20	238	19	cell adhesion;stress response;developmental processes;signal transduction;other biological processes	plasma membrane;other membranes;cytosol	signal transduction activity or receptor binding;enzyme regulator activity;other molecular function	GNAS	0.02	0.000150909	196	4	High	High	High	High	High	High	Peak Found	High	Peak Found	High	High	Peak Found
114			High	P23280	Carbonic anhydrase 6	110.177	42	10	306	10	other metabolic processes;other biological processes	non-structural extracellular;cytosol	other molecular function	CA6	7.971	0.045842	22.3	177.7	High	High	High	High	High	High	High	High	High	High	High	High
115			High	P22079	Lactoperoxidase	109.881	36	23	173	23	other metabolic processes;stress response;other biological processes	non-structural extracellular;plasma membrane;other membranes;other cell component	other molecular function	LPO	9.179	0.134304	19.6	180.4	High	Peak Found	Peak Found	High	Peak Found	Peak Found	High	High	High	High	High	High
116			High	P42685	Tyrosine-protein kinase FRK	109.818	42	18	134	18	protein metabolism;other metabolic processes;stress response;signal transduction;other biological processes	non-structural extracellular;plasma membrane;other membranes;cytosol;nucleus;other cytoplasmic organelle;other cell component	signal transduction activity or receptor binding;kinase activity;other molecular function	FRK	0.01	1.46663e-06	199.3	0.7	High	High	High	High	High	High	Not Found	Peak Found	Peak Found	Peak Found	Peak Found	Peak Found
117			High	P0DOX5	Immunoglobulin gamma-1 heavy chain	108.676	53	17	172	8	other biological processes	non-structural extracellular;plasma membrane;other membranes;other cell component			2.338	0.596117	59.9	140.1	High	High	High	High	High	Peak Found	High	High	High	High	High	High
118			High	O43451	Maltase-glucoamylase, intestinal	108.259	15	22	67	19					0.266	0.025511	157.9	42.1	Peak Found	High	High	Peak Found	High	Peak Found	Peak Found	Peak Found	Peak Found	Peak Found	Peak Found	Peak Found
119			High	Q2M2H8	Probable maltase-glucoamylase 2	108.189	12	27	137	24	other metabolic processes	other membranes	other molecular function	MGAM2	0.137	0.000228888	175.9	24.1	High	High	High	High	High	High	High	High	High	Peak Found	High	High
120			High	Q99816	Tumor susceptibility gene 101 protein	107.789	41	16	161	16	cell cycle OR cell proliferation;cell organization and biogenesis;protein metabolism;RNA metabolism OR transcription;other metabolic processes;transport;other biological processes	non-structural extracellular;plasma membrane;other membranes;cytosol;cytoskeleton;nucleus;other cytoplasmic organelle;other cell component	nucleic acid binding activity;other molecular function	TSG101	0.098	2.32953e-05	182.2	17.8	High	High	High	High	High	High	Peak Found	Peak Found	High	Peak Found	High	High	Phospho [T220(100)]; Met-loss+Acetyl [N-Term]
121			High	P27105	Erythrocyte band 7 integral membrane protein	107.113	51	12	189	12	other biological processes	plasma membrane;other membranes;cytoskeleton;mitochondrion;ER/Golgi;other cytoplasmic organelle;other cell component	other molecular function	STOM	0.01	1.38778e-05	198.1	1.9	High	High	High	High	High	High	Peak Found	High	High	Peak Found	Peak Found	High
122			High	Q9Y376	Calcium-binding protein 39	106.886	49	19	223	16	protein metabolism;other metabolic processes;stress response;signal transduction;other biological processes	non-structural extracellular;other membranes;cytosol;cytoskeleton;other cell component	enzyme regulator activity;other molecular function	CAB39	0.021	1.53021e-07	195.9	4.1	High	High	High	High	High	High	Peak Found	Peak Found	Peak Found	Peak Found	Peak Found	Peak Found
123			High	P18669	Phosphoglycerate mutase 1	105.262	51	10	119	10	other metabolic processes;other biological processes	non-structural extracellular;cytosol;other cell component	other molecular function	PGAM1	4.215	0.000136735	38.4	161.6	High	High	High	High	High	High	Peak Found	Peak Found	High	Peak Found	Peak Found	High
124			High	O94804	Serine/threonine-protein kinase 10	105.223	24	22	87	20	cell adhesion;cell cycle OR cell proliferation;protein metabolism;other metabolic processes;other biological processes	plasma membrane;other membranes;cytosol;other cell component	kinase activity;other molecular function	STK10	0.022	0.000112336	195.7	4.3	High	High	High	Peak Found	High	High	Peak Found	Peak Found	Peak Found	Peak Found	Peak Found	Peak Found	Phospho [S438(100)]
125			High	O75351	Vacuolar protein sorting-associated protein 4B	104.489	45	21	149	15	cell cycle OR cell proliferation;cell organization and biogenesis;protein metabolism;other metabolic processes;stress response;transport;other biological processes	plasma membrane;other membranes;cytosol;cytoskeleton;nucleus;other cytoplasmic organelle;other cell component	other molecular function	VPS4B	0.211	0.0015239	165.1	34.9	High	High	High	High	High	High	Peak Found	Peak Found	Peak Found	Peak Found	Peak Found	Peak Found	Phospho [S102(100)]; Met-loss+Acetyl [N-Term]
126			High	Q9UBG3	Cornulin	104.325	42	13	49	13	cell adhesion;stress response;other biological processes	other membranes;other cell component	other molecular function	CRNN	0.164	0.00752704	171.8	28.2	High	High	High	High	High	High	High	Peak Found	High	High	Peak Found	High
127			High	P17174	Aspartate aminotransferase, cytoplasmic	103.174	51	17	95	17	other metabolic processes;signal transduction;other biological processes	cytosol;nucleus;other cell component	other molecular function	GOT1	0.019	1.90529e-05	196.3	3.7	High	High	High	High	High	High	Peak Found	Peak Found	Peak Found	Peak Found	Peak Found	Peak Found	Met-loss [N-Term]
128			High	P08238	Heat shock protein HSP 90-beta	102.847	33	23	148	11	cell organization and biogenesis;DNA metabolism;other metabolic processes;stress response;developmental processes;other biological processes	non-structural extracellular;plasma membrane;other membranes;cytosol;nucleus;other cytoplasmic organelle;other cell component	signal transduction activity or receptor binding;enzyme regulator activity;cytoskeletal activity;nucleic acid binding activity;other molecular function	HSP90AB1	0.012	2.89915e-05	197.7	2.3	High	High	High	High	High	High	Not Found	Peak Found	Peak Found	Peak Found	Peak Found	Peak Found	Phospho [S255(100)]
129			High	Q9UI12	V-type proton ATPase subunit H	101.187	42	17	116	17	cell organization and biogenesis;transport;other biological processes	plasma membrane;other membranes;cytosol;other cytoplasmic organelle;other cell component	transporter activity;enzyme regulator activity	ATP6V1H	0.01	1.2756e-06	199.3	0.7	High	High	High	High	High	High	Peak Found	Peak Found	Peak Found	Peak Found	Peak Found	Peak Found
130			High	P30086	Phosphatidylethanolamine-binding protein 1	99.806	79	10	145	10	other biological processes	cytosol	enzyme regulator activity;other molecular function	PEBP1	0.01	0.000262524	199.2	0.8	High	High	High	High	High	High	Peak Found	High	Peak Found	Peak Found	High	Peak Found
131			High	P50148	Guanine nucleotide-binding protein G(q) subunit alpha	99.561	45	15	140	9	cell-cell signaling;stress response;signal transduction;other biological processes	plasma membrane;other membranes;ER/Golgi;nucleus;other cell component	signal transduction activity or receptor binding;enzyme regulator activity;other molecular function	GNAQ	0.011	4.85111e-07	197.9	2.1	High	High	High	High	High	High	Not Found	Peak Found	Peak Found	Not Found	Peak Found	Peak Found
132			High	P05023	Sodium/potassium-transporting ATPase subunit alpha-1	98.905	27	22	69	22	transport;other biological processes	plasma membrane;other membranes;cytoskeleton;ER/Golgi;other cell component	transporter activity;other molecular function	ATP1A1	0.506	0.775327	132.8	67.2	Peak Found	High	High	Peak Found	High	High	Peak Found	Peak Found	High	Peak Found	Peak Found	High
133			High	P29992	Guanine nucleotide-binding protein subunit alpha-11	98.194	46	15	180	8	cell-cell signaling;developmental processes;signal transduction;other biological processes	plasma membrane;other membranes;other cell component	signal transduction activity or receptor binding;other molecular function	GNA11	0.01	6.94651e-08	199.5	0.5	High	High	High	High	High	High	Peak Found	Peak Found	Peak Found	Peak Found	Peak Found	Peak Found
134			High	P30740	Leukocyte elastase inhibitor	97.448	41	15	90	15	cell cycle OR cell proliferation;other biological processes	non-structural extracellular;other cytoplasmic organelle;other cell component	enzyme regulator activity	SERPINB1	0.057	5.57553e-06	189.2	10.8	High	High	High	High	High	High	Peak Found	Peak Found	High	Peak Found	Peak Found	High	Acetyl [N-Term]
135			High	P31946	14-3-3 protein beta/alpha	97.438	52	12	234	5	transport;signal transduction;other biological processes	other membranes;cytosol;other cytoplasmic organelle;other cell component	enzyme regulator activity;other molecular function	YWHAB	0.041	8.45772e-07	192.1	7.9	High	High	High	High	High	High	Peak Found	High	High	High	High	High
136			High	Q14247	Src substrate cortactin	97.039	49	23	105	23	cell adhesion;cell organization and biogenesis;transport;developmental processes;signal transduction;other biological processes	plasma membrane;other membranes;cytosol;cytoskeleton;ER/Golgi;other cell component	cytoskeletal activity;other molecular function	CTTN	0.678	0.40694	119.2	80.8	High	High	High	High	High	High	Peak Found	Peak Found	Peak Found	Peak Found	Peak Found	Peak Found
137			High	Q15599	Na(+)/H(+) exchange regulatory cofactor NHE-RF2	96.595	47	14	102	2	cell organization and biogenesis;other biological processes	plasma membrane;other membranes;nucleus;other cell component	signal transduction activity or receptor binding;other molecular function	SLC9A3R2	0.074	4.38931e-08	186.2	13.8	High	High	High	High	High	High	Not Found	Peak Found	Not Found	Not Found	Peak Found	Peak Found	Met-loss+Acetyl [N-Term]
138			High	Q04695	Keratin, type I cytoskeletal 17	96.266	43	23	222	12	cell organization and biogenesis;other biological processes	plasma membrane;cytosol;cytoskeleton	other molecular function	KRT17	0.173	0.0066591	170.5	29.5	High	Peak Found	High	High	High	Peak Found	Peak Found	Peak Found	Peak Found	Peak Found	Peak Found	Peak Found
139			High	P08571	Monocyte differentiation antigen CD14	95.807	37	12	150	12	stress response;transport;signal transduction;other biological processes	non-structural extracellular;plasma membrane;other membranes;ER/Golgi;other cytoplasmic organelle	other molecular function	CD14	0.103	6.27212e-06	181.4	18.6	High	High	High	High	High	High	High	High	High	High	High	High
140			High	Q12929	Epidermal growth factor receptor kinase substrate 8	94.204	33	19	51	19	cell cycle OR cell proliferation;cell organization and biogenesis;signal transduction;other biological processes	plasma membrane;other membranes;other cell component	cytoskeletal activity;other molecular function	EPS8	0.012	4.59836e-05	197.6	2.4	Peak Found	High	High	High	High	High	Peak Found	Peak Found	Peak Found	Peak Found	Peak Found	Peak Found
141			High	O14908	PDZ domain-containing protein GIPC1	93.989	46	12	87	12	cell-cell signaling;transport;signal transduction;other biological processes	other membranes;cytosol;ER/Golgi;other cell component	signal transduction activity or receptor binding;cytoskeletal activity;other molecular function	GIPC1	0.01	1.11512e-07	198.7	1.3	High	High	High	High	High	High	Peak Found	Peak Found	Peak Found	Peak Found	Peak Found	Peak Found
142			High	P13796	Plastin-2	93.543	42	21	100	17	cell organization and biogenesis;signal transduction;other biological processes	plasma membrane;other membranes;cytosol;cytoskeleton;other cell component	signal transduction activity or receptor binding;cytoskeletal activity;other molecular function	LCP1	0.39	0.0678971	143.8	56.2	High	High	High	High	High	Peak Found	High	High	High	High	High	High
143			High	P00738	Haptoglobin	92.279	49	19	133	19	protein metabolism;other metabolic processes;stress response;other biological processes	non-structural extracellular;other cell component	other molecular function	HP	4.06	3.59685e-06	39.5	160.5	High	High	Peak Found	High	High	Peak Found	High	High	High	High	High	High
144			High	Q9Y490	Talin-1	91.467	13	27	56	27	cell adhesion;cell organization and biogenesis;signal transduction;other biological processes	non-structural extracellular;plasma membrane;other membranes;cytosol;cytoskeleton;other cell component	signal transduction activity or receptor binding;cytoskeletal activity;other molecular function	TLN1	0.261	0.00859278	158.6	41.4	High	High	High	High	High	High	Peak Found	Peak Found	Peak Found	Peak Found	Peak Found	Peak Found
145			High	P12429	Annexin A3	90.504	58	18	158	18	stress response;transport;developmental processes;other biological processes	plasma membrane;other membranes;other cell component	enzyme regulator activity;other molecular function	ANXA3	0.023	4.16368e-05	195.4	4.6	High	High	High	High	High	High	Peak Found	Peak Found	High	Peak Found	Peak Found	High	Met-loss+Acetyl [N-Term]
146			High	P11216	Glycogen phosphorylase, brain form	89.662	27	19	78	16	other metabolic processes	non-structural extracellular;other cytoplasmic organelle;other cell component	other molecular function	PYGB	0.051	0.000184676	190.3	9.7	Peak Found	High	High	Peak Found	High	High	Peak Found	Peak Found	Peak Found	Peak Found	Peak Found	Peak Found
147			High	Q9NRD9	Dual oxidase 1	89.319	17	24	74	9	other metabolic processes;stress response;developmental processes;signal transduction;other biological processes	plasma membrane;other membranes;ER/Golgi;other cell component	other molecular function	DUOX1	0.015	0.000113726	197	3	Peak Found	High	High	Peak Found	High	High	Not Found	Peak Found	Peak Found	Not Found	Not Found	Peak Found
148			High	Q86UX7	Fermitin family homolog 3	89.048	36	18	53	18	cell adhesion;cell organization and biogenesis;signal transduction;other biological processes	non-structural extracellular;cytoskeleton;other cell component	signal transduction activity or receptor binding;other molecular function	FERMT3	0.478	0.0140444	135.4	64.6	High	High	High	High	High	High	Peak Found	Peak Found	High	Peak Found	Peak Found	High
149			High	Q14CN2	Calcium-activated chloride channel regulator 4	88.421	24	19	100	19	protein metabolism;transport	non-structural extracellular;plasma membrane;other membranes	transporter activity;other molecular function	CLCA4	0.578	0.274622	126.8	73.2	Peak Found	High	High	Peak Found	High	High	High	Peak Found	High	High	Peak Found	High
150			High	P07195	L-lactate dehydrogenase B chain	88.218	42	13	102	12	other metabolic processes	other membranes;cytosol;mitochondrion;other cell component	other molecular function	LDHB	0.013	7.36155e-07	197.5	2.5	High	High	High	High	High	High	Peak Found	Peak Found	High	Peak Found	Peak Found	Peak Found
151			High	P22314	Ubiquitin-like modifier-activating enzyme 1	87.962	24	21	80	21	protein metabolism;other metabolic processes;stress response	cytosol;mitochondrion;nucleus;other cell component	other molecular function	UBA1	0.018	0.000115521	196.4	3.6	High	High	High	High	High	High	Peak Found	Peak Found	Peak Found	Peak Found	Peak Found	Peak Found
152			High	P43353	Aldehyde dehydrogenase family 3 member B1	87.944	36	15	105	14	other metabolic processes;stress response	plasma membrane;other membranes;cytosol;other cell component	other molecular function	ALDH3B1	0.01	6.63739e-06	198.9	1.1	High	High	High	High	High	High	Peak Found	Peak Found	Peak Found	Peak Found	Peak Found	Peak Found	Acetyl [N-Term]
153			High	P04080	Cystatin-B	87.495	70	4	81	4	other biological processes	non-structural extracellular;cytosol;nucleus;other cell component	enzyme regulator activity;other molecular function	CSTB	0.099	2.71661e-05	181.9	18.1	High	High	High	High	High	High	High	High	High	High	High	High	Acetyl [N-Term]
154			High	P12277	Creatine kinase B-type	87.28	54	14	62	14	other metabolic processes;developmental processes;other biological processes	non-structural extracellular;cytosol;mitochondrion;nucleus;other cell component	kinase activity;other molecular function	CKB	0.01	6.28406e-06	198.3	1.7	High	High	High	High	High	High	Peak Found	Peak Found	Peak Found	Peak Found	Peak Found	Peak Found	Met-loss [N-Term]
155			High	P27348	14-3-3 protein theta	86.062	55	14	190	8	transport;signal transduction;other biological processes	cytosol;other cell component	other molecular function	YWHAQ	0.016	2.99935e-09	196.9	3.1	High	High	High	High	High	High	Peak Found	Peak Found	Peak Found	Peak Found	Not Found	Peak Found
156			High	Q9P289	Serine/threonine-protein kinase 26	86.014	40	16	113	7	cell organization and biogenesis;protein metabolism;other metabolic processes;stress response;other biological processes	plasma membrane;other membranes;cytosol;ER/Golgi;other cell component	kinase activity;other molecular function	STK26	0.01		199.2	0.8	High	High	High	High	High	High	Not Found	Not Found	Not Found	Peak Found	Not Found	Not Found	Phospho [T172(100)]; Met-loss+Acetyl [N-Term]
157			High	Q687X5	Metalloreductase STEAP4	85.727	33	11	92	11	cell organization and biogenesis;other metabolic processes;transport;other biological processes	plasma membrane;other membranes;ER/Golgi;nucleus;other cytoplasmic organelle	other molecular function	STEAP4	0.01	1.25489e-05	198.1	1.9	High	High	High	High	High	High	Peak Found	Peak Found	Peak Found	Peak Found	Peak Found	Peak Found
158			High	O00299	Chloride intracellular channel protein 1	85.721	74	12	104	12	transport;signal transduction;other biological processes	non-structural extracellular;plasma membrane;other membranes;mitochondrion;nucleus;other cell component	transporter activity	CLIC1	0.01	4.51821e-08	198	2	High	High	High	High	High	High	Peak Found	Peak Found	Peak Found	Peak Found	Peak Found	High	Met-loss+Acetyl [N-Term]
159			High	O00161	Synaptosomal-associated protein 23	85.109	59	10	101	10	cell-cell signaling;cell organization and biogenesis;stress response;transport	plasma membrane;other membranes;mitochondrion;nucleus;other cytoplasmic organelle;other cell component	other molecular function	SNAP23	0.067	2.10943e-05	187.5	12.5	High	High	High	High	High	High	Peak Found	Peak Found	Peak Found	Peak Found	High	Peak Found	Acetyl [N-Term]
160			High	P06702	Protein S100-A9	84.973	70	6	139	6	cell adhesion;cell-cell signaling;protein metabolism;other metabolic processes;stress response;developmental processes;other biological processes	non-structural extracellular;plasma membrane;other membranes;cytosol;cytoskeleton;nucleus;other cell component	signal transduction activity or receptor binding;cytoskeletal activity;other molecular function	S100A9	0.487	0.0258474	134.5	65.5	High	High	High	High	High	High	High	Peak Found	High	High	High	High
161			High	P27482	Calmodulin-like protein 3	84.755	87	14	127	12			enzyme regulator activity;other molecular function	CALML3	0.01	1.15612e-07	197.9	2.1	High	High	High	High	High	High	Peak Found	Peak Found	Peak Found	Peak Found	Peak Found	Peak Found	Met-loss+Acetyl [N-Term]
162			High	Q8N271	Prominin-2	84.596	23	16	131	16	other biological processes	non-structural extracellular;plasma membrane;other membranes;other cell component	other molecular function	PROM2	0.051	2.55816e-07	190.3	9.7	High	High	High	High	High	High	Peak Found	Peak Found	High	Peak Found	High	Peak Found
163			High	Q9UK41	Vacuolar protein sorting-associated protein 28 homolog	84.585	62	12	151	12	cell organization and biogenesis;protein metabolism;other metabolic processes;transport;other biological processes	plasma membrane;other membranes;cytosol;other cytoplasmic organelle;other cell component	other molecular function	VPS28	0.068	8.61263e-06	187.3	12.7	High	High	High	High	High	High	Peak Found	Peak Found	High	Peak Found	Peak Found	High	Acetyl [N-Term]
164			High	P50995	Annexin A11	84.534	33	16	105	16	cell cycle OR cell proliferation;transport;other biological processes	cytosol;cytoskeleton;nucleus;other cytoplasmic organelle;other cell component	other molecular function	ANXA11	0.052	0.000111572	190.2	9.8	High	High	High	High	High	High	Peak Found	Peak Found	Peak Found	Peak Found	Peak Found	Peak Found
165			High	P61586	Transforming protein RhoA	84.507	39	8	157	7	cell adhesion;cell-cell signaling;cell cycle OR cell proliferation;cell organization and biogenesis;other metabolic processes;stress response;developmental processes;signal transduction;other biological processes	plasma membrane;other membranes;cytosol;cytoskeleton;ER/Golgi;nucleus;other cytoplasmic organelle;other cell component	cytoskeletal activity;other molecular function	RHOA	0.018	4.98607e-07	196.5	3.5	High	High	High	High	High	High	High	High	High	High	High	High
166			High	P36871	Phosphoglucomutase-1	83.735	35	17	109	17	other metabolic processes	non-structural extracellular;cytosol;other cell component	other molecular function	PGM1	0.025	2.08355e-06	195.1	4.9	High	High	High	High	High	High	Peak Found	Peak Found	Peak Found	Peak Found	Peak Found	Peak Found
167			High	Q96TA1	Protein Niban 2	83.501	24	16	74	16	cell-cell signaling;cell organization and biogenesis;RNA metabolism OR transcription;transport;developmental processes;other biological processes	plasma membrane;other membranes;cytosol;nucleus;other cell component	other molecular function	NIBAN2	0.019	0.003941	196.3	3.7	High	High	High	High	High	High	Not Found	Peak Found	Peak Found	Peak Found	Peak Found	Peak Found
168			High	P00918	Carbonic anhydrase 2	83.465	56	12	96	12	other metabolic processes;transport;signal transduction;other biological processes	plasma membrane;other membranes;cytosol;other cell component	other molecular function	CA2	0.011	0.000119727	197.8	2.2	High	High	High	High	High	High	Peak Found	Peak Found	Peak Found	Peak Found	High	Peak Found	Met-loss+Acetyl [N-Term]
169			High	P07947	Tyrosine-protein kinase Yes	83.366	33	15	64	9	protein metabolism;other metabolic processes;stress response;transport;signal transduction;other biological processes	plasma membrane;other membranes;cytosol;cytoskeleton;ER/Golgi	signal transduction activity or receptor binding;kinase activity;other molecular function	YES1	0.037	1.47955e-05	192.9	7.1	High	High	High	High	High	High	Not Found	Peak Found	Peak Found	Not Found	Peak Found	Peak Found
170			High	P21281	V-type proton ATPase subunit B, brain isoform	82.859	29	12	126	5	cell organization and biogenesis;other metabolic processes;transport;other biological processes	plasma membrane;other membranes;cytosol;ER/Golgi;other cytoplasmic organelle;other cell component	transporter activity;other molecular function	ATP6V1B2	0.078	0.000713738	185.5	14.5	Peak Found	High	High	High	High	High	Peak Found	Peak Found	Peak Found	Peak Found	Peak Found	Peak Found
171			High	P17931	Galectin-3	82.381	39	10	146	10	RNA metabolism OR transcription;other metabolic processes;stress response;signal transduction;other biological processes	plasma membrane;other membranes;cytosol;mitochondrion;nucleus;other cell component	signal transduction activity or receptor binding;enzyme regulator activity;other molecular function	LGALS3	0.019	4.16573e-07	196.3	3.7	High	High	High	High	High	High	High	High	High	High	High	High
172			High	O43581-3	Isoform 3 of Synaptotagmin-7	82.356	27	16	71	16				SYT7	0.01	0.000384389	199.4	0.6	High	High	High	High	High	High	Peak Found	Peak Found	Peak Found	Not Found	Peak Found	Peak Found	Phospho [S61(100)]
173			High	Q9BZQ8	Protein Niban 1	81.437	23	19	73	19	stress response;other biological processes	plasma membrane;other membranes;cytosol;other cell component		NIBAN1	0.02	4.27408e-05	196	4	High	High	High	High	High	High	Not Found	Peak Found	Peak Found	Not Found	Peak Found	Peak Found
174			High	P07948-2	Isoform 2 of Tyrosine-protein kinase Lyn	81.167	35	16	90	13				LYN	0.186	2.5975e-07	168.6	31.4	High	High	High	High	High	High	Peak Found	Peak Found	Peak Found	Peak Found	Peak Found	Peak Found
175			High	P16152	Carbonyl reductase [NADPH] 1	80.23	53	11	90	8	other metabolic processes;other biological processes	cytosol	other molecular function	CBR1	0.34	0.0702231	149.3	50.7	High	High	High	High	High	High	Peak Found	Peak Found	Peak Found	Peak Found	Peak Found	Peak Found	Met-loss+Acetyl [N-Term]
176			High	P54652	Heat shock-related 70 kDa protein 2	80.196	23	14	138	4	cell cycle OR cell proliferation;cell organization and biogenesis;stress response;transport;other biological processes	plasma membrane;other membranes;cytosol;cytoskeleton;nucleus;other cell component	cytoskeletal activity;other molecular function	HSPA2	0.182	0.00194606	169.2	30.8	Peak Found	High	High	High	High	High	Not Found	Not Found	Peak Found	Not Found	Not Found	Peak Found
177			High	P09525	Annexin A4	79.948	45	14	84	2	signal transduction;other biological processes	plasma membrane;other membranes;nucleus;other cell component	enzyme regulator activity;other molecular function	ANXA4	0.016	8.16392e-09	196.9	3.1	High	High	High	Peak Found	High	High	Not Found	Not Found	Peak Found	Not Found	Not Found	Not Found
178			High	P0DP25	Calmodulin-3	79.609	58	10	178	8	cell cycle OR cell proliferation;cell organization and biogenesis;signal transduction;other biological processes	plasma membrane;other membranes;cytoskeleton;mitochondrion;ER/Golgi;other cell component	signal transduction activity or receptor binding;enzyme regulator activity;cytoskeletal activity;other molecular function	CALM3	0.01	0.000186058	199.1	0.9	High	High	High	High	High	High	Peak Found	High	Peak Found	High	High	High	Met-loss+Acetyl [N-Term]
179			High	Q02413	Desmoglein-1	79.147	20	16	59	16	cell adhesion;cell organization and biogenesis;other biological processes	plasma membrane;other membranes;cytosol;nucleus;other cell component	other molecular function	DSG1	0.295	0.0270647	154.4	45.6	High	High	High	High	High	High	High	Peak Found	High	High	High	High
180			High	Q8TE68-4	Isoform 4 of Epidermal growth factor receptor kinase substrate 8-like protein 1	79.077	34	15	97	7				EPS8L1	0.01	0.000697879	198.1	1.9	High	High	High	High	High	High	Not Found	Peak Found	Peak Found	Not Found	Peak Found	Peak Found
181			High	P07996	Thrombospondin-1	78.598	20	20	84	20	cell adhesion;cell organization and biogenesis;protein metabolism;other metabolic processes;stress response;transport;developmental processes;other biological processes	non-structural extracellular;extracellular matrix;plasma membrane;other membranes;cytosol;ER/Golgi;other cell component	signal transduction activity or receptor binding;other molecular function	THBS1	16.566	0.0811045	11.4	188.6	High	Peak Found	Peak Found	High	Peak Found	Peak Found	High	High	High	High	High	High
182			High	P00338	L-lactate dehydrogenase A chain	78.568	40	15	107	14	other metabolic processes	cytosol;other cell component	other molecular function	LDHA	0.045	0.000102851	191.5	8.5	High	High	High	High	High	High	Peak Found	Peak Found	High	Peak Found	High	High
183			High	P0DOX8	Immunoglobulin lambda-1 light chain	78.28	42	11	1358	6	other biological processes	non-structural extracellular;plasma membrane;other membranes;other cell component			7.048	0.000201157	24.9	175.1	High	High	High	High	High	High	High	High	High	High	High	High	Phospho [T108(100); T118(100); T120(100)]
184			High	Q14344	Guanine nucleotide-binding protein subunit alpha-13	78.094	51	19	119	17	stress response;developmental processes;signal transduction;other biological processes	plasma membrane;other membranes;cytosol;nucleus;other cell component	signal transduction activity or receptor binding;enzyme regulator activity;other molecular function	GNA13	0.086	0.000234994	184.1	15.9	High	High	High	High	High	High	Peak Found	High	Peak Found	High	High	High	Met-loss+Acetyl [N-Term]
185			High	Q9H788	SH2 domain-containing protein 4A	77.467	37	16	73	16		cytosol;other cell component	other molecular function	SH2D4A	0.022	4.14198e-05	195.8	4.2	High	High	High	High	High	High	Not Found	Not Found	Peak Found	Peak Found	Not Found	Peak Found
186			High	P53990	IST1 homolog	77.272	30	13	140	13	cell cycle OR cell proliferation;cell organization and biogenesis;transport;developmental processes;other biological processes	non-structural extracellular;cytosol;cytoskeleton;ER/Golgi;nucleus;other cytoplasmic organelle;other cell component	other molecular function	IST1	0.01	6.84677e-07	197.9	2.1	High	High	High	High	High	High	Peak Found	Peak Found	High	Peak Found	Peak Found	High
187			High	P10909	Clusterin	76.979	32	13	113	13	cell cycle OR cell proliferation;cell organization and biogenesis;protein metabolism;other metabolic processes;stress response;transport;developmental processes;signal transduction;other biological processes	non-structural extracellular;other membranes;cytosol;mitochondrion;ER/Golgi;nucleus;other cell component	signal transduction activity or receptor binding;cytoskeletal activity;other molecular function	CLU	4.761	4.35568e-05	34.7	165.3	High	High	Peak Found	High	High	Peak Found	High	High	High	High	High	High
188			High	P52565	Rho GDP-dissociation inhibitor 1	76.96	45	8	87	8	signal transduction;other biological processes	plasma membrane;other membranes;cytosol;cytoskeleton;nucleus;other cell component	enzyme regulator activity	ARHGDIA	0.072	3.16303e-05	186.6	13.4	High	High	High	High	High	High	Peak Found	High	Peak Found	Peak Found	Peak Found	Peak Found	Met-loss+Acetyl [N-Term]
189			High	P17655	Calpain-2 catalytic subunit	76.894	28	16	73	16	protein metabolism;other metabolic processes;stress response;developmental processes;other biological processes	plasma membrane;other membranes;cytosol;cytoskeleton;mitochondrion;ER/Golgi;nucleus;other cytoplasmic organelle;other cell component	cytoskeletal activity;other molecular function	CAPN2	0.044	8.20857e-07	191.6	8.4	High	High	High	High	High	High	Peak Found	Peak Found	Peak Found	Peak Found	Peak Found	Peak Found
190			High	Q9H9H4	Vacuolar protein sorting-associated protein 37B	76.445	45	9	103	9	cell organization and biogenesis;protein metabolism;other metabolic processes;transport;other biological processes	plasma membrane;other membranes;other cytoplasmic organelle;other cell component	other molecular function	VPS37B	0.037	2.10273e-06	192.8	7.2	High	High	High	High	High	High	Peak Found	High	High	Peak Found	Peak Found	High
191			High	Q7Z404-1	Isoform 2 of Transmembrane channel-like protein 4	75.317	21	14	62	14				TMC4	0.114	0.000445995	179.6	20.4	High	High	High	Peak Found	High	High	Peak Found	Peak Found	Peak Found	Peak Found	Peak Found	Peak Found	Acetyl [N-Term]
192			High	P01591	Immunoglobulin J chain	74.442	77	14	946	14	cell organization and biogenesis;stress response;other biological processes	non-structural extracellular	signal transduction activity or receptor binding;other molecular function	JCHAIN	6.052	5.46009e-05	28.4	171.6	High	High	High	High	High	High	High	High	High	High	High	High
193			High	Q9BUL8	Programmed cell death protein 10	74.396	53	10	130	10	cell organization and biogenesis;stress response;developmental processes;signal transduction;other biological processes	plasma membrane;other membranes;cytosol;ER/Golgi;other cell component	other molecular function	PDCD10	0.01	1.67351e-05	199	1	High	High	High	High	High	High	Peak Found	Peak Found	Peak Found	Peak Found	Peak Found	Peak Found
194			High	Q01814	Plasma membrane calcium-transporting ATPase 2	74.273	19	16	56	13	transport;developmental processes;other biological processes	plasma membrane;other membranes;other cell component	signal transduction activity or receptor binding;transporter activity;other molecular function	ATP2B2	0.062	0.000105138	188.3	11.7	High	High	High	High	High	High	Peak Found	Peak Found	Peak Found	Peak Found	Peak Found	Peak Found	Met-loss+Acetyl [N-Term]
195			High	P05413	Fatty acid-binding protein, heart	74.143	77	11	130	11	transport;other biological processes	non-structural extracellular;cytosol;nucleus	cytoskeletal activity;other molecular function	FABP3	0.192	0.00270071	167.8	32.2	High	High	High	High	High	High	Peak Found	Peak Found	Peak Found	Peak Found	Peak Found	Peak Found	Met-loss+Acetyl [N-Term]
196			High	Q8IWA5	Choline transporter-like protein 2	73.831	20	13	98	13	other metabolic processes;transport	plasma membrane;other membranes;mitochondrion	transporter activity	SLC44A2	0.033	9.0082e-06	193.5	6.5	High	High	High	High	High	High	Peak Found	Peak Found	Peak Found	Peak Found	High	High	Met-loss [N-Term]; Met-loss+Acetyl [N-Term]
197			High	P68871	Hemoglobin subunit beta	73.163	84	11	78	11	other metabolic processes;stress response;transport;other biological processes	non-structural extracellular;cytosol;other cell component	other molecular function	HBB	10.239	0.00334893	17.8	182.2	High	High	Peak Found	Peak Found	High	Peak Found	High	High	High	High	High	High	Met-loss [N-Term]
198			High	Q02809	Procollagen-lysine,2-oxoglutarate 5-dioxygenase 1	73.093	29	17	57	17	protein metabolism;other metabolic processes;stress response;other biological processes	other membranes;ER/Golgi;other cell component	other molecular function	PLOD1	8.014	0.0758604	22.2	177.8	High	Peak Found	Peak Found	High	High	Peak Found	High	High	High	High	Peak Found	High
199			High	Q9UKS6	Protein kinase C and casein kinase substrate in neurons protein 3	72.684	37	13	65	13	cell organization and biogenesis;transport;other biological processes	plasma membrane;other membranes;cytosol;other cytoplasmic organelle;other cell component	cytoskeletal activity;other molecular function	PACSIN3	0.015	2.55976e-07	197.1	2.9	High	High	High	High	High	High	Peak Found	Peak Found	Peak Found	Peak Found	Peak Found	Peak Found
200			High	Q16513	Serine/threonine-protein kinase N2	72.641	23	17	61	16	cell adhesion;cell cycle OR cell proliferation;cell organization and biogenesis;protein metabolism;other metabolic processes;signal transduction;other biological processes	plasma membrane;other membranes;cytosol;cytoskeleton;nucleus;other cell component	kinase activity;other molecular function	PKN2	0.223	0.000628491	163.5	36.5	High	High	High	Peak Found	High	High	Peak Found	Peak Found	Peak Found	Peak Found	Peak Found	Peak Found
201	Identified		High	P35580	Myosin-10	72.296	9	17	60	6	cell adhesion;cell cycle OR cell proliferation;cell organization and biogenesis;other biological processes	plasma membrane;other membranes;cytosol;cytoskeleton;other cell component	cytoskeletal activity;nucleic acid binding activity;other molecular function	MYH10	0.01		200		Peak Found	High	High	Peak Found	High	High	Not Found	Not Found	Not Found	Not Found	Not Found	Not Found
202			High	Q4KMQ2	Anoctamin-6	72.277	19	16	87	16	cell organization and biogenesis;stress response;transport;signal transduction;other biological processes	plasma membrane;other membranes;cytosol	transporter activity;other molecular function	ANO6	0.018	2.65354e-06	196.5	3.5	High	High	High	High	High	High	Peak Found	Peak Found	Peak Found	Peak Found	Peak Found	Peak Found
203			High	P40925	Malate dehydrogenase, cytoplasmic	72.171	39	13	116	13	other metabolic processes	cytosol;cytoskeleton;other cell component	other molecular function	MDH1	0.01	1.23149e-06	199.2	0.8	High	High	High	High	High	High	Peak Found	Peak Found	Peak Found	Not Found	Peak Found	Peak Found
204			High	P09758	Tumor-associated calcium signal transducer 2	72.085	33	8	81	8	developmental processes;other biological processes	non-structural extracellular;plasma membrane;other membranes;cytosol;nucleus		TACSTD2	0.044	0.00117065	191.6	8.4	High	High	High	High	High	High	Peak Found	Peak Found	High	Peak Found	Peak Found	High
205			High	Q9Y5K8	V-type proton ATPase subunit D	71.854	53	13	81	13	cell organization and biogenesis;transport;other biological processes	plasma membrane;other membranes;cytosol;cytoskeleton;ER/Golgi;other cytoplasmic organelle;other cell component	transporter activity	ATP6V1D	0.01	4.18002e-06	199.4	0.6	High	High	High	High	High	High	Not Found	Peak Found	Peak Found	Not Found	Peak Found	Peak Found
206			High	Q86T26	Transmembrane protease serine 11B	71.49	26	11	68	11	protein metabolism	plasma membrane;other membranes	other molecular function	TMPRSS11B	0.534	0.0698761	130.3	69.7	High	High	High	High	High	High	Peak Found	Peak Found	Peak Found	Peak Found	Peak Found	Peak Found
207			High	P29401	Transketolase	71.461	28	14	78	14	other metabolic processes;other biological processes	other membranes;cytosol;ER/Golgi;nucleus;other cytoplasmic organelle	other molecular function	TKT	0.113	0.0128331	179.7	20.3	High	High	High	High	High	High	Peak Found	Peak Found	High	Peak Found	Peak Found	High	Acetyl [N-Term]
208			High	Q8NFJ5	Retinoic acid-induced protein 3	71.415	26	7	137	7	signal transduction;other biological processes	plasma membrane;other membranes;nucleus;other cell component	enzyme regulator activity;other molecular function	GPRC5A	0.014	5.96708e-06	197.3	2.7	High	High	High	High	High	High	Peak Found	High	High	Peak Found	High	High	Met-loss+Acetyl [N-Term]
209			High	Q99828	Calcium and integrin-binding protein 1	71.316	68	12	103	12	cell adhesion;cell cycle OR cell proliferation;cell organization and biogenesis;DNA metabolism;other metabolic processes;stress response;developmental processes;signal transduction;other biological processes	plasma membrane;other membranes;cytoskeleton;ER/Golgi;nucleus;other cell component	other molecular function	CIB1	0.029	1.69051e-05	194.3	5.7	High	High	High	High	High	High	Peak Found	Peak Found	High	Peak Found	Peak Found	Peak Found
210			High	P11413	Glucose-6-phosphate 1-dehydrogenase	71.314	38	19	80	19	other metabolic processes;stress response;other biological processes	plasma membrane;other membranes;cytosol;cytoskeleton;nucleus;other cell component	other molecular function	G6PD	0.385	0.00246347	144.5	55.5	High	High	High	High	High	High	High	Peak Found	High	High	Peak Found	High	Met-loss+Acetyl [N-Term]
211			High	Q04917	14-3-3 protein eta	71.263	54	13	163	9	other metabolic processes;transport;signal transduction;other biological processes	plasma membrane;other membranes;cytosol;other cell component	signal transduction activity or receptor binding;cytoskeletal activity;other molecular function	YWHAH	0.034	3.46249e-08	193.4	6.6	High	High	High	High	High	High	Peak Found	Peak Found	Peak Found	Peak Found	Peak Found	High	Met-loss+Acetyl [N-Term]
212			High	P08754	Guanine nucleotide-binding protein G(i) subunit alpha	71.211	36	12	137	5	cell cycle OR cell proliferation;cell organization and biogenesis;other metabolic processes;transport;developmental processes;signal transduction;other biological processes	plasma membrane;other membranes;cytoskeleton;ER/Golgi;other cell component	signal transduction activity or receptor binding;other molecular function	GNAI3	0.01	1.0538e-07	198.8	1.2	High	High	High	High	High	High	Not Found	Peak Found	Peak Found	Not Found	Peak Found	Peak Found
213			High	Q9Y696	Chloride intracellular channel protein 4	71.031	57	13	73	12	transport;developmental processes;other biological processes	plasma membrane;other membranes;cytosol;cytoskeleton;mitochondrion;nucleus;other cell component	transporter activity	CLIC4	2.055	0.430309	65.5	134.5	High	High	High	High	High	High	Peak Found	Peak Found	Peak Found	Peak Found	Peak Found	Peak Found
214			High	Q08188	Protein-glutamine gamma-glutamyltransferase E	70.856	24	15	88	15	cell organization and biogenesis;protein metabolism;other metabolic processes;other biological processes	plasma membrane;other membranes;other cell component	other molecular function	TGM3	0.374	0.331078	145.6	54.4	High	High	High	High	High	High	High	High	High	High	High	High
215			High	Q99102	Mucin-4	70.342	8	12	74	12					0.047	8.84301e-05	191.1	8.9	High	High	High	High	High	High	Peak Found	Peak Found	Peak Found	Peak Found	Peak Found	Peak Found
216			High	Q96RF0-2	Isoform 2 of Sorting nexin-18	70.089	21	12	78	12				SNX18	0.01	2.7298e-06	198.1	1.9	High	High	High	High	High	High	Peak Found	High	Peak Found	Peak Found	High	Peak Found
217			High	Q96DR5	BPI fold-containing family A member 2	69.866	51	13	289	13	stress response	non-structural extracellular;other cell component	other molecular function	BPIFA2	4.083	0.14404	39.3	160.7	High	High	High	High	High	High	High	High	High	High	High	High
218			High	O60610	Protein diaphanous homolog 1	69.768	14	18	49	18	cell organization and biogenesis;other biological processes	plasma membrane;other membranes;cytosol;cytoskeleton;nucleus;other cell component	signal transduction activity or receptor binding;cytoskeletal activity;other molecular function	DIAPH1	0.122	0.00115635	178.3	21.7	Peak Found	High	High	Peak Found	High	High	Peak Found	Peak Found	Peak Found	Peak Found	Peak Found	Peak Found
219			High	P0DOY3	Immunoglobulin lambda constant 3	69.24	70	8	1662	4	cell organization and biogenesis;stress response;transport;signal transduction;other biological processes	non-structural extracellular;plasma membrane;other membranes;other cell component	signal transduction activity or receptor binding;other molecular function	IGLC3	7.012	0.00093425	25	175	High	High	High	High	High	High	High	High	High	High	High	High	Acetyl [K83]
220			High	O75874	Isocitrate dehydrogenase [NADP] cytoplasmic	69.153	46	17	83	17	other metabolic processes;stress response;developmental processes;other biological processes	non-structural extracellular;cytosol;mitochondrion;other cytoplasmic organelle;other cell component	other molecular function	IDH1	0.06	2.27047e-05	188.7	11.3	High	High	High	High	High	High	Peak Found	Peak Found	Peak Found	Peak Found	Peak Found	Peak Found
221			High	Q9Y6W3	Calpain-7	69.049	25	17	59	17	protein metabolism;other biological processes	cytosol;cytoskeleton;nucleus	other molecular function	CAPN7	0.01	4.51591e-06	198.9	1.1	High	High	High	High	High	High	Peak Found	Not Found	Peak Found	Not Found	Peak Found	Not Found
222			High	Q15019	Septin-2	68.652	47	13	52	13	cell cycle OR cell proliferation;cell organization and biogenesis;signal transduction;other biological processes	plasma membrane;other membranes;cytoskeleton;ER/Golgi;nucleus;other cell component	other molecular function	SEPTIN2	0.014	3.50027e-06	197.3	2.7	High	High	High	High	High	High	Not Found	Peak Found	Peak Found	Peak Found	Peak Found	Peak Found	Phospho [S218(100)]
223			High	P20073	Annexin A7	68.464	30	14	70	13	other metabolic processes;other biological processes	other membranes;ER/Golgi;nucleus	signal transduction activity or receptor binding;other molecular function	ANXA7	0.095	0.0155688	182.6	17.4	High	High	High	High	High	High	Peak Found	Peak Found	Peak Found	Peak Found	Peak Found	Peak Found
224			High	Q99536	Synaptic vesicle membrane protein VAT-1 homolog	68.4	35	10	70	10	other biological processes	non-structural extracellular;other membranes;mitochondrion;other cytoplasmic organelle	other molecular function	VAT1	0.046	0.000214276	191.3	8.7	High	High	High	High	High	High	Peak Found	Not Found	Peak Found	Peak Found	Not Found	Peak Found
225			High	Q3MJ13	WD repeat-containing protein 72	67.95	21	18	63	18	cell organization and biogenesis;other biological processes	nucleus;other cytoplasmic organelle;other cell component		WDR72	0.162	0.00232314	172.1	27.9	Peak Found	High	High	Peak Found	High	High	Peak Found	Peak Found	Peak Found	Peak Found	Peak Found	Peak Found
226			High	P14550	Aldo-keto reductase family 1 member A1	67.926	56	15	84	15	other metabolic processes;other biological processes	plasma membrane;other membranes;cytosol;other cell component	other molecular function	AKR1A1	0.025	9.73952e-06	195.1	4.9	High	High	High	High	High	High	Peak Found	Peak Found	Peak Found	Peak Found	Peak Found	Peak Found	Met-loss+Acetyl [N-Term]
227			High	O43633	Charged multivesicular body protein 2a	67.867	37	11	88	11	cell cycle OR cell proliferation;cell organization and biogenesis;protein metabolism;other metabolic processes;stress response;transport;other biological processes	plasma membrane;other membranes;cytosol;cytoskeleton;nucleus;other cytoplasmic organelle;other cell component	other molecular function	CHMP2A	0.014	3.98497e-06	197.3	2.7	High	High	High	High	High	High	Peak Found	Peak Found	Peak Found	Peak Found	Peak Found	Peak Found	Phospho [S203(100)]; Acetyl [N-Term]
228			High	P61026	Ras-related protein Rab-10	66.987	64	16	108	12	cell cycle OR cell proliferation;cell organization and biogenesis;transport;developmental processes;other biological processes	plasma membrane;other membranes;cytosol;cytoskeleton;ER/Golgi;other cytoplasmic organelle;other cell component	cytoskeletal activity;other molecular function	RAB10	0.033	4.751e-07	193.7	6.3	High	High	High	High	High	High	Peak Found	Peak Found	Peak Found	Peak Found	Peak Found	Peak Found
229			High	P31947	14-3-3 protein sigma	66.905	47	12	160	8	cell cycle OR cell proliferation;cell organization and biogenesis;stress response;signal transduction;other biological processes	non-structural extracellular;cytosol;nucleus;other cell component	other molecular function	SFN	0.017	1.99484e-06	196.7	3.3	High	High	High	High	High	High	High	Peak Found	Peak Found	Peak Found	High	Peak Found
230			High	Q96KP4	Cytosolic non-specific dipeptidase	66.851	42	15	60	15	protein metabolism	cytosol;nucleus	other molecular function	CNDP2	0.116	0.0109771	179.2	20.8	High	High	High	Peak Found	High	High	Peak Found	Peak Found	Peak Found	Peak Found	Peak Found	Peak Found	Met-loss+Acetyl [N-Term]
231			High	P30041	Peroxiredoxin-6	66.845	59	13	94	13	other metabolic processes;stress response;other biological processes	non-structural extracellular;cytosol;mitochondrion;nucleus;other cytoplasmic organelle;other cell component	other molecular function	PRDX6	0.041	4.13027e-07	192.1	7.9	High	High	High	High	High	High	Peak Found	Peak Found	High	Peak Found	Peak Found	High	Met-loss [N-Term]
232			High	P11169	Solute carrier family 2, facilitated glucose transporter member 3	64.501	14	7	52	7	other metabolic processes;transport	plasma membrane;other membranes;other cell component	transporter activity;other molecular function	SLC2A3	0.083	0.00443284	184.7	15.3	High	High	High	Peak Found	High	High	Not Found	Peak Found	Peak Found	Not Found	Peak Found	Peak Found
233			High	P62873	Guanine nucleotide-binding protein G(I)/G(S)/G(T) subunit beta-1	64.409	26	8	187	3	cell-cell signaling;cell cycle OR cell proliferation;developmental processes;signal transduction;other biological processes	plasma membrane;other membranes;cytosol;other cell component	other molecular function	GNB1	0.01	0.00010521	199.2	0.8	High	High	High	High	High	High	Peak Found	High	Peak Found	Peak Found	High	Peak Found
234			High	Q5VW32	BRO1 domain-containing protein BROX	64.352	32	13	66	13		other membranes		BROX	0.027	8.59301e-07	194.8	5.2	High	High	High	High	High	High	Peak Found	Peak Found	Peak Found	Peak Found	Peak Found	High	Met-loss+Acetyl [N-Term]
235			High	P52209	6-phosphogluconate dehydrogenase, decarboxylating	64.224	35	14	100	14	other metabolic processes	cytosol	other molecular function	PGD	0.094	0.000358335	182.8	17.2	High	High	High	High	High	High	High	Peak Found	High	High	Peak Found	High
236			High	P31146	Coronin-1A	64.218	38	17	98	17	cell adhesion;cell cycle OR cell proliferation;cell organization and biogenesis;stress response;transport;signal transduction;other biological processes	plasma membrane;other membranes;cytosol;cytoskeleton;other cytoplasmic organelle;other cell component	cytoskeletal activity;other molecular function	CORO1A	0.288	0.764245	155.3	44.7	High	High	Peak Found	High	High	Peak Found	High	High	High	High	High	High
237			High	Q92485	Acid sphingomyelinase-like phosphodiesterase 3b	63.921	27	8	53	8	other metabolic processes;stress response;other biological processes	plasma membrane;other membranes	other molecular function	SMPDL3B	0.245	9.14304e-05	160.6	39.4	High	High	High	High	High	High	High	High	High	High	High	High
238			High	Q9H3Z4	DnaJ homolog subfamily C member 5	62.658	29	7	68	7	cell-cell signaling;transport;other biological processes	plasma membrane;other membranes;cytosol;ER/Golgi;other cytoplasmic organelle;other cell component	other molecular function	DNAJC5	0.01	8.32345e-06	198.1	1.9	High	High	High	High	High	High	Peak Found	Peak Found	Peak Found	Peak Found	Peak Found	High	Phospho [S10(100)]
239			High	P02675	Fibrinogen beta chain	62.487	30	12	48	12	cell adhesion;cell organization and biogenesis;protein metabolism;other metabolic processes;stress response;other biological processes	non-structural extracellular;plasma membrane;other membranes;ER/Golgi;other cell component	signal transduction activity or receptor binding;other molecular function	FGB	3.711	0.104298	42.5	157.5	High	High	Not Found	High	High	Peak Found	High	Peak Found	High	High	Peak Found	High
240	Identified		High	P09525-2	Isoform 2 of Annexin A4	62.432	54	13	78	1				ANXA4	0.01		200		Peak Found	High	High	Peak Found	High	Peak Found	Not Found	Not Found	Not Found	Not Found	Not Found	Not Found	Met-loss [N-Term]
241			High	P13639	Elongation factor 2	62.087	19	16	65	16	protein metabolism;other metabolic processes;other biological processes	non-structural extracellular;plasma membrane;other membranes;cytosol;other cell component	translation activity;nucleic acid binding activity;other molecular function	EEF2	0.032	4.90558e-10	193.8	6.2	High	High	High	High	High	High	Peak Found	Peak Found	Peak Found	Peak Found	Peak Found	Peak Found	Met-loss [N-Term]
242			High	Q9Y485	DmX-like protein 1	61.816	8	19	35	19	other biological processes	other cell component		DMXL1	0.244	0.000940774	160.8	39.2	Peak Found	High	High	Peak Found	High	High	Peak Found	Peak Found	Peak Found	Peak Found	Peak Found	Peak Found
243			High	O15484	Calpain-5	61.743	30	17	48	17	protein metabolism;signal transduction	other cell component	other molecular function	CAPN5	0.081	0.00404948	185	15	High	High	High	Peak Found	High	High	Peak Found	Peak Found	Peak Found	Peak Found	Peak Found	Peak Found
244			High	P68104	Elongation factor 1-alpha 1	61.508	30	11	106	11	protein metabolism;other metabolic processes;other biological processes	non-structural extracellular;plasma membrane;other membranes;cytosol;cytoskeleton;nucleus;other cytoplasmic organelle;other cell component	nucleic acid binding activity;other molecular function	EEF1A1	0.014	8.6287e-06	197.3	2.7	High	High	High	High	High	High	High	Peak Found	High	Peak Found	Peak Found	High
245			High	P62879	Guanine nucleotide-binding protein G(I)/G(S)/G(T) subunit beta-2	61.295	29	9	184	4	signal transduction;other biological processes	plasma membrane;other membranes;cytosol;other cell component	other molecular function	GNB2	0.031	3.65635e-06	194	6	High	High	High	High	High	High	Peak Found	High	Peak Found	Peak Found	Peak Found	Peak Found
246			High	Q9UHD8	Septin-9	61.245	26	13	68	13	cell cycle OR cell proliferation;other biological processes	cytoskeleton;other cell component	other molecular function	SEPTIN9	0.01	0.00328626	199.6	0.4	High	High	High	High	High	High	Not Found	Peak Found	Not Found	Peak Found	Not Found	Not Found
247			High	P13866	Sodium/glucose cotransporter 1	60.995	16	11	91	11	transport;other biological processes	plasma membrane;other membranes;other cytoplasmic organelle;other cell component	transporter activity	SLC5A1	0.01	0.00534869	198.6	1.4	High	High	High	High	High	High	Peak Found	High	Peak Found	Peak Found	High	Peak Found
248			High	P61981	14-3-3 protein gamma	60.957	46	11	164	6	transport;signal transduction;other biological processes	cytosol;other cell component	signal transduction activity or receptor binding;other molecular function	YWHAG	0.037	8.608e-07	192.9	7.1	High	High	High	High	High	High	Peak Found	Peak Found	Peak Found	Peak Found	High	Peak Found
249			High	P61204	ADP-ribosylation factor 3	60.462	47	8	101	4	transport	plasma membrane;other membranes;ER/Golgi;other cell component	other molecular function	ARF3	0.099	9.07513e-06	182	18	High	High	High	High	High	High	Peak Found	Peak Found	High	Peak Found	Peak Found	High
250			High	Q13228	Methanethiol oxidase	60.311	37	15	77	15	transport	other membranes;cytosol;nucleus	other molecular function	SELENBP1	0.065	2.14412e-06	187.8	12.2	High	High	High	High	High	High	Peak Found	Peak Found	Peak Found	Peak Found	Peak Found	Peak Found
251			High	Q16348	Solute carrier family 15 member 2	60.214	20	15	75	15	stress response;transport;other biological processes	plasma membrane;other membranes	transporter activity	SLC15A2	0.113	0.00171776	179.6	20.4	High	High	High	High	High	High	Peak Found	Peak Found	Peak Found	Peak Found	Peak Found	Peak Found
252			High	O43795-2	Isoform 2 of Unconventional myosin-Ib	60.191	19	18	57	17				MYO1B	0.087	0.000277195	183.9	16.1	High	High	High	High	High	High	Peak Found	Peak Found	Peak Found	Peak Found	Peak Found	Peak Found
253			High	Q9Y597	BTB/POZ domain-containing protein KCTD3	60.045	18	11	38	8	cell organization and biogenesis	plasma membrane;other membranes		KCTD3	0.356	0.000259081	147.5	52.5	Peak Found	High	High	Peak Found	High	High	Peak Found	Peak Found	Peak Found	Peak Found	Peak Found	Peak Found
254			High	P52907	F-actin-capping protein subunit alpha-1	59.952	59	11	44	10	cell organization and biogenesis	non-structural extracellular;cytosol;cytoskeleton;other cell component	cytoskeletal activity	CAPZA1	0.066	0.000929127	187.7	12.3	High	High	High	High	High	High	Peak Found	Peak Found	High	Peak Found	Peak Found	High
255			High	Q06830	Peroxiredoxin-1	59.925	57	11	105	9	cell cycle OR cell proliferation;other metabolic processes;stress response;developmental processes;other biological processes	cytosol;nucleus;other cell component	other molecular function	PRDX1	0.315	0.000508184	152.1	47.9	High	High	High	High	High	High	Peak Found	Peak Found	Peak Found	Peak Found	Peak Found	Peak Found
256			High	P63000	Ras-related C3 botulinum toxin substrate 1	59.73	42	9	176	5	cell adhesion;cell-cell signaling;cell organization and biogenesis;other metabolic processes;stress response;transport;developmental processes;signal transduction;other biological processes	plasma membrane;other membranes;cytosol;cytoskeleton;ER/Golgi;nucleus;other cytoplasmic organelle;other cell component	other molecular function	RAC1	0.031	4.64801e-07	194	6	High	High	High	High	High	High	Peak Found	Peak Found	High	Peak Found	High	High
257			High	A0M8Q6	Immunoglobulin lambda constant 7	59.569	58	6	914	2	cell organization and biogenesis;stress response;transport;signal transduction;other biological processes	non-structural extracellular;plasma membrane;other membranes;other cell component	signal transduction activity or receptor binding;other molecular function	IGLC7	7.997	0.000278301	22.2	177.8	High	High	High	High	High	High	High	High	High	High	High	High
258			High	Q6P1N0	Coiled-coil and C2 domain-containing protein 1A	59.56	23	17	50	17	RNA metabolism OR transcription;other biological processes	plasma membrane;other membranes;cytosol;cytoskeleton;nucleus	nucleic acid binding activity;other molecular function	CC2D1A	0.019	0.0166424	196.4	3.6	High	High	High	High	High	High	Peak Found	Not Found	Not Found	Peak Found	Not Found	Not Found
259			High	P54920	Alpha-soluble NSF attachment protein	59.422	42	10	39	10	cell-cell signaling;cell organization and biogenesis;transport;developmental processes;other biological processes	plasma membrane;other membranes;cytosol;other cell component	other molecular function	NAPA	0.022	3.5472e-07	195.8	4.2	High	High	High	High	High	High	Peak Found	Peak Found	Peak Found	Peak Found	Peak Found	Peak Found
260			High	P14923	Junction plakoglobin	59.243	25	15	47	15	cell adhesion;cell-cell signaling;cell organization and biogenesis;RNA metabolism OR transcription;signal transduction;other biological processes	non-structural extracellular;plasma membrane;other membranes;cytosol;cytoskeleton;nucleus;other cell component	other molecular function	JUP	0.264	0.00261226	158.2	41.8	High	Peak Found	High	High	High	High	Peak Found	Peak Found	Peak Found	High	Peak Found	Peak Found
261			High	Q04609	Glutamate carboxypeptidase 2	58.898	25	16	79	16	protein metabolism;other metabolic processes	plasma membrane;other membranes;other cell component	other molecular function	FOLH1	0.152	0.00268822	173.6	26.4	High	High	High	High	High	High	Peak Found	High	Peak Found	Peak Found	High	Peak Found	Acetyl [N-Term]
262			High	P51149	Ras-related protein Rab-7a	58.713	57	10	77	10	cell organization and biogenesis;protein metabolism;other metabolic processes;transport;other biological processes	plasma membrane;other membranes;cytosol;mitochondrion;ER/Golgi;other cytoplasmic organelle;other cell component	other molecular function	RAB7A	0.043	9.47586e-06	191.8	8.2	High	High	High	High	High	High	Peak Found	Peak Found	High	Peak Found	Peak Found	High
263			High	Q13393	Phospholipase D1	58.41	18	17	61	17	other metabolic processes;signal transduction;other biological processes	plasma membrane;other membranes;ER/Golgi;other cytoplasmic organelle;other cell component	other molecular function	PLD1	0.07	1.57202e-08	186.9	13.1	High	High	High	High	High	High	Peak Found	Peak Found	Peak Found	Peak Found	Peak Found	Peak Found
264			High	P15328	Folate receptor alpha	58.143	31	7	93	7	cell adhesion;cell organization and biogenesis;other metabolic processes;stress response;transport;developmental processes;other biological processes	plasma membrane;other membranes;ER/Golgi;nucleus;other cytoplasmic organelle;other cell component	other molecular function	FOLR1	0.341	0.00977274	149.1	50.9	High	High	High	High	High	High	High	High	High	High	High	High
265			High	P10301	Ras-related protein R-Ras	57.901	56	11	70	9	developmental processes;signal transduction;other biological processes	plasma membrane;other membranes	other molecular function	RRAS	0.179	4.58523e-05	169.7	30.3	High	High	High	High	High	High	Peak Found	Peak Found	Peak Found	Peak Found	Peak Found	Peak Found
266			High	Q96DA0	Zymogen granule protein 16 homolog B	57.84	37	7	283	7			other molecular function	ZG16B	3.109	0.484057	48.7	151.3	High	High	High	High	High	High	High	High	High	High	High	High
267			High	Q96EY5	Multivesicular body subunit 12A	57.647	40	6	49	6	cell organization and biogenesis;protein metabolism;other metabolic processes;transport;other biological processes	other membranes;cytosol;cytoskeleton;nucleus;other cytoplasmic organelle;other cell component	other molecular function	MVB12A	1.999	0.00492739	66.7	133.3	High	High	High	High	High	High	Peak Found	Peak Found	Peak Found	Peak Found	Peak Found	Peak Found	Acetyl [N-Term]
268			High	Q5XXA6	Anoctamin-1	57.467	15	17	67	17	cell organization and biogenesis;stress response;transport;developmental processes;signal transduction;other biological processes	plasma membrane;other membranes;nucleus;other cell component	signal transduction activity or receptor binding;transporter activity;other molecular function	ANO1	0.327	0.052841	150.7	49.3	High	High	High	High	High	High	High	Peak Found	High	High	Peak Found	High
269			High	P30044	Peroxiredoxin-5, mitochondrial	57.32	45	8	92	8	other metabolic processes;stress response;other biological processes	cytosol;mitochondrion;nucleus;other cytoplasmic organelle;other cell component	signal transduction activity or receptor binding;enzyme regulator activity;nucleic acid binding activity;other molecular function	PRDX5	0.01	8.23393e-07	198.9	1.1	High	High	High	High	High	High	Peak Found	Peak Found	Peak Found	Peak Found	Peak Found	Peak Found
270			High	O00560	Syntenin-1	55.893	36	8	128	8	cell-cell signaling;cell organization and biogenesis;protein metabolism;transport;developmental processes;signal transduction;other biological processes	non-structural extracellular;plasma membrane;other membranes;cytosol;cytoskeleton;mitochondrion;ER/Golgi;nucleus;other cytoplasmic organelle;other cell component	signal transduction activity or receptor binding;other molecular function	SDCBP	0.349	0.0408387	148.3	51.7	High	High	High	High	High	High	High	High	High	High	High	High	Met-loss+Acetyl [N-Term]
271			High	P07108	Acyl-CoA-binding protein	55.827	51	3	64	3	other metabolic processes;other biological processes	ER/Golgi;other cell component	signal transduction activity or receptor binding;other molecular function	DBI	0.01	9.87311e-05	198.3	1.7	High	High	High	High	High	High	Peak Found	High	Peak Found	Peak Found	High	Peak Found
272			High	Q12979-2	Isoform Short of Active breakpoint cluster region-related protein	55.755	19	15	45	11				ABR	0.138	0.0533163	175.7	24.3	Peak Found	High	High	Peak Found	High	High	Peak Found	Peak Found	Peak Found	Peak Found	Peak Found	Peak Found	Acetyl [N-Term]
273			High	Q13188	Serine/threonine-protein kinase 3	55.653	37	15	40	9	cell-cell signaling;cell cycle OR cell proliferation;cell organization and biogenesis;protein metabolism;other metabolic processes;stress response;transport;developmental processes;signal transduction;other biological processes	cytosol;nucleus;other cell component	enzyme regulator activity;kinase activity;other molecular function	STK3	0.212	0.0010016	165	35	Peak Found	High	High	Peak Found	High	High	Peak Found	Peak Found	Peak Found	Not Found	Peak Found	Peak Found	Phospho [S316(100)]
274			High	P07384	Calpain-1 catalytic subunit	55.578	23	16	57	16	protein metabolism;other metabolic processes;other biological processes	non-structural extracellular;plasma membrane;other membranes;cytosol;mitochondrion;other cytoplasmic organelle;other cell component	other molecular function	CAPN1	0.045	0.000612187	191.4	8.6	High	High	High	High	High	High	Peak Found	Peak Found	Peak Found	Peak Found	Peak Found	Peak Found
275			High	P12273	Prolactin-inducible protein	55.381	60	7	187	6	protein metabolism;other biological processes	non-structural extracellular;nucleus	cytoskeletal activity;other molecular function	PIP	6.59	0.0145642	26.3	173.7	High	High	High	High	High	High	High	High	High	High	High	High
276			High	P52566	Rho GDP-dissociation inhibitor 2	55.161	46	7	39	7	signal transduction;other biological processes	other membranes;cytosol;cytoskeleton;other cell component	enzyme regulator activity;other molecular function	ARHGDIB	0.019	0.00103471	196.3	3.7	High	High	High	High	High	High	Peak Found	Peak Found	High	Peak Found	Peak Found	High
277			High	O95479	GDH/6PGL endoplasmic bifunctional protein	54.72	21	15	44	15	other metabolic processes;other biological processes	mitochondrion;ER/Golgi	other molecular function	H6PD	1.326	0.549414	86	114	High	Peak Found	Peak Found	High	Peak Found	Peak Found	High	Peak Found	High	High	Peak Found	High
278			High	Q9UN76	Sodium- and chloride-dependent neutral and basic amino acid transporter B(0+)	54.212	11	7	67	7	transport;other biological processes	plasma membrane;other membranes	transporter activity	SLC6A14	0.08	0.00099306	185.2	14.8	High	High	High	High	High	High	Peak Found	High	High	Peak Found	Peak Found	High
279			High	Q7Z2W4	Zinc finger CCCH-type antiviral protein 1	54.006	19	15	42	15	stress response;other biological processes	cytosol;nucleus;other cell component	other molecular function	ZC3HAV1	0.08	0.00119775	185.1	14.9	High	High	High	High	High	High	Peak Found	Peak Found	Peak Found	Peak Found	Peak Found	Peak Found
280			High	P09467	Fructose-1,6-bisphosphatase 1	53.923	33	9	39	8	other metabolic processes;stress response;other biological processes	cytosol;nucleus;other cell component	other molecular function	FBP1	0.022	1.14659e-05	195.8	4.2	High	High	High	High	High	High	Peak Found	Peak Found	Not Found	Peak Found	Peak Found	Peak Found	Met-loss+Acetyl [N-Term]
281			High	P07737	Profilin-1	53.873	59	7	101	7	cell organization and biogenesis;developmental processes;other biological processes	cytosol;cytoskeleton;nucleus;other cell component	cytoskeletal activity;other molecular function	PFN1	0.029	8.89376e-07	194.4	5.6	High	High	High	High	High	High	Peak Found	High	High	Peak Found	High	High
282			High	O15393	Transmembrane protease serine 2	53.614	20	8	52	8	protein metabolism;other metabolic processes;transport;other biological processes	non-structural extracellular;plasma membrane;other membranes;nucleus	other molecular function	TMPRSS2	0.037	1.05078e-05	192.9	7.1	High	High	High	High	High	High	Peak Found	Peak Found	Peak Found	Peak Found	Peak Found	Peak Found
283			High	P23528	Cofilin-1	53.488	68	11	97	10	cell cycle OR cell proliferation;cell organization and biogenesis;signal transduction;other biological processes	plasma membrane;other membranes;cytosol;cytoskeleton;nucleus;other cell component	cytoskeletal activity	CFL1	0.015	6.30915e-07	197.1	2.9	High	High	High	High	High	High	Peak Found	Peak Found	High	Peak Found	Peak Found	High	Met-loss+Acetyl [N-Term]; Phospho [S3(100)]
284			High	P05164	Myeloperoxidase	53.473	26	15	77	15	cell organization and biogenesis;other metabolic processes;stress response;other biological processes	non-structural extracellular;nucleus;other cytoplasmic organelle;other cell component	other molecular function	MPO	0.816	0.181175	110.1	89.9	High	High	High	High	High	High	High	High	High	High	High	High
285			High	P68363	Tubulin alpha-1B chain	53.461	33	12	84	4	cell cycle OR cell proliferation;cell organization and biogenesis;transport;other biological processes	cytoskeleton;other cell component	cytoskeletal activity;nucleic acid binding activity;other molecular function	TUBA1B	0.186	0.00037263	168.6	31.4	High	High	High	High	High	High	Peak Found	Peak Found	High	Peak Found	Peak Found	Peak Found
286			High	Q5D862	Filaggrin-2	53.07	9	12	38	12	cell adhesion;other biological processes	non-structural extracellular;plasma membrane;other cell component	other molecular function	FLG2	0.3	0.0209827	153.8	46.2	High	High	High	High	High	High	Peak Found	Peak Found	Not Found	Peak Found	Peak Found	Peak Found
287			High	P31150	Rab GDP dissociation inhibitor alpha	53.028	30	10	60	5	cell organization and biogenesis;transport;signal transduction;other biological processes	cytosol;ER/Golgi;other cell component	enzyme regulator activity;other molecular function	GDI1	0.261	0.0799599	158.6	41.4	Peak Found	High	High	Peak Found	High	High	Peak Found	Peak Found	Not Found	Peak Found	Peak Found	Not Found
288			High	P04839	Cytochrome b-245 heavy chain	52.892	23	13	59	13	other metabolic processes;stress response;transport;signal transduction;other biological processes	plasma membrane;other membranes;ER/Golgi;nucleus;other cell component	transporter activity;other molecular function	CYBB	0.1	0.000848774	181.8	18.2	Peak Found	High	High	High	High	High	Peak Found	Peak Found	Peak Found	Peak Found	Peak Found	High
289			High	Q9UN37	Vacuolar protein sorting-associated protein 4A	52.881	25	11	76	5	cell cycle OR cell proliferation;cell organization and biogenesis;protein metabolism;other metabolic processes;stress response;transport;developmental processes;signal transduction;other biological processes	plasma membrane;other membranes;cytosol;cytoskeleton;nucleus;other cytoplasmic organelle;other cell component	other molecular function	VPS4A	0.199		166.9	33.1	High	High	High	High	High	High	Not Found	Not Found	Peak Found	Not Found	Not Found	Not Found
290			High	P62140	Serine/threonine-protein phosphatase PP1-beta catalytic subunit	52.645	27	8	82	3	cell cycle OR cell proliferation;protein metabolism;other metabolic processes;signal transduction;other biological processes	plasma membrane;other membranes;cytosol;nucleus;other cell component	other molecular function	PPP1CB	0.021	1.77831e-06	195.8	4.2	High	High	High	High	High	High	Peak Found	Peak Found	Peak Found	Peak Found	Peak Found	Peak Found	Met-loss+Acetyl [N-Term]
291			High	P13861	cAMP-dependent protein kinase type II-alpha regulatory subunit	52.632	37	12	33	12	signal transduction;other biological processes	plasma membrane;other membranes;cytosol;cytoskeleton;other cell component	other molecular function	PRKAR2A	0.013	2.30898e-06	197.4	2.6	Peak Found	High	High	Peak Found	High	High	Peak Found	Peak Found	Not Found	Peak Found	Peak Found	Not Found
292			High	O95834	Echinoderm microtubule-associated protein-like 2	52.574	24	13	50	12	cell organization and biogenesis;other biological processes	cytoskeleton;other cell component	signal transduction activity or receptor binding;cytoskeletal activity;other molecular function	EML2	0.013	9.3625e-07	197.5	2.5	High	High	High	High	High	High	Not Found	Peak Found	Peak Found	Not Found	Peak Found	Peak Found
293			High	Q562R1	Beta-actin-like protein 2	52.358	14	5	236	1	cell organization and biogenesis;developmental processes;other biological processes	other membranes;cytoskeleton;other cell component	cytoskeletal activity;other molecular function	ACTBL2	0.221	0.103826	163.8	36.2	High	High	High	Peak Found	High	High	Not Found	Peak Found	Peak Found	Not Found	Peak Found	Peak Found
294			High	Q12791-2	Isoform 2 of Calcium-activated potassium channel subunit alpha-1	52.077	13	12	45	12				KCNMA1	0.01	2.47946e-05	198.5	1.5	High	High	High	Peak Found	High	High	Peak Found	Peak Found	Peak Found	Peak Found	Peak Found	Peak Found
295			High	P19440	Glutathione hydrolase 1 proenzyme	51.837	20	11	88	11	protein metabolism;other metabolic processes;other biological processes	plasma membrane;other membranes	other molecular function	GGT1	0.137	4.37281e-05	175.8	24.2	High	High	High	High	High	High	Peak Found	High	High	Peak Found	High	High
296			High	Q16181	Septin-7	51.557	30	12	56	11	cell cycle OR cell proliferation;cell organization and biogenesis;other biological processes	plasma membrane;other membranes;cytosol;cytoskeleton;nucleus;other cell component	other molecular function	SEPTIN7	0.021	2.07188e-06	195.9	4.1	High	High	High	High	High	High	Peak Found	Peak Found	Peak Found	Peak Found	Peak Found	Not Found
297			High	P22735	Protein-glutamine gamma-glutamyltransferase K	51.09	21	16	53	16	cell organization and biogenesis;protein metabolism;other metabolic processes;other biological processes	plasma membrane;other membranes;cytosol	other molecular function	TGM1	0.066	0.000207975	187.6	12.4	High	High	Peak Found	High	High	Peak Found	Peak Found	Peak Found	Peak Found	Peak Found	Peak Found	Peak Found
298			High	O95436	Sodium-dependent phosphate transport protein 2B	51.012	15	9	63	9	protein metabolism;other metabolic processes;transport;developmental processes;other biological processes	plasma membrane;other membranes;other cell component	transporter activity;other molecular function	SLC34A2	0.015	5.70605e-06	197.1	2.9	High	High	High	High	High	High	Peak Found	Peak Found	Peak Found	Peak Found	Peak Found	High
299			High	P51178	1-phosphatidylinositol 4,5-bisphosphate phosphodiesterase delta-1	50.519	15	11	49	11	other metabolic processes;signal transduction	plasma membrane;other membranes;other cell component	other molecular function	PLCD1	0.01	0.0356053	198.1	1.9	High	High	High	High	High	High	Not Found	Peak Found	Peak Found	Not Found	Not Found	Not Found
300			High	O00506	Serine/threonine-protein kinase 25	50.358	24	10	72	5	cell organization and biogenesis;protein metabolism;other metabolic processes;stress response;developmental processes;signal transduction;other biological processes	ER/Golgi;other cell component	kinase activity;other molecular function	STK25	0.033	0.000387524	193.6	6.4	High	High	High	High	High	High	Peak Found	Peak Found	Peak Found	Peak Found	Not Found	Peak Found	Phospho [T168(100)]
301			High	P60953	Cell division control protein 42 homolog	50.161	41	7	161	6	cell-cell signaling;cell organization and biogenesis;protein metabolism;other metabolic processes;stress response;transport;developmental processes;signal transduction;other biological processes	plasma membrane;other membranes;cytosol;cytoskeleton;ER/Golgi;other cytoplasmic organelle;other cell component	signal transduction activity or receptor binding;other molecular function	CDC42	0.023	6.67165e-07	195.5	4.5	High	High	High	High	High	High	Peak Found	Peak Found	High	Peak Found	High	High
302			High	Q9NZZ3	Charged multivesicular body protein 5	50.063	34	7	54	7	cell cycle OR cell proliferation;cell organization and biogenesis;protein metabolism;other metabolic processes;stress response;transport;other biological processes	plasma membrane;other membranes;cytosol;cytoskeleton;nucleus;other cytoplasmic organelle;other cell component		CHMP5	0.064	0.00131681	188	12	High	High	High	High	High	High	Peak Found	Peak Found	Peak Found	Peak Found	Peak Found	Peak Found
303			High	Q9UNF0	Protein kinase C and casein kinase substrate in neurons protein 2	49.994	28	15	63	1	cell organization and biogenesis;transport;other biological processes	plasma membrane;other membranes;cytosol;cytoskeleton;nucleus;other cytoplasmic organelle;other cell component	cytoskeletal activity;other molecular function	PACSIN2	0.018	1.00475e-07	196.4	3.6	Peak Found	High	High	Peak Found	High	Peak Found	Peak Found	Peak Found	Not Found	Peak Found	Peak Found	Peak Found
304			High	P02647	Apolipoprotein A-I	49.87	55	14	72	14	cell cycle OR cell proliferation;cell organization and biogenesis;protein metabolism;other metabolic processes;transport;developmental processes;signal transduction;other biological processes	non-structural extracellular;plasma membrane;other membranes;cytosol;ER/Golgi;other cytoplasmic organelle;other cell component	signal transduction activity or receptor binding;transporter activity;enzyme regulator activity;other molecular function	APOA1	0.1	0.00806127	181.9	18.1	High	High	Peak Found	High	High	Peak Found	High	Peak Found	High	High	Peak Found	High
305			High	Q14894	Ketimine reductase mu-crystallin	49.646	37	10	53	10	RNA metabolism OR transcription;other metabolic processes;transport;other biological processes	cytosol;mitochondrion;nucleus;other cytoplasmic organelle;other cell component	other molecular function	CRYM	0.079	0.000954706	185.4	14.6	High	High	High	High	High	High	Peak Found	Peak Found	Peak Found	Not Found	Peak Found	Peak Found
306			High	P28676	Grancalcin	49.507	29	6	38	6	cell organization and biogenesis	non-structural extracellular;plasma membrane;other membranes;cytosol;other cytoplasmic organelle;other cell component	other molecular function	GCA	0.082	0.00295978	184.9	15.1	High	High	High	Peak Found	High	High	Peak Found	Peak Found	High	Peak Found	Peak Found	High
307			High	P13797	Plastin-3	49.501	23	12	47	6	cell organization and biogenesis;developmental processes	plasma membrane;other membranes;cytosol;cytoskeleton;other cell component	cytoskeletal activity;other molecular function	PLS3	0.136	0.00960971	176.1	23.9	Peak Found	High	High	Peak Found	High	High	Peak Found	Peak Found	Peak Found	Peak Found	Peak Found	Peak Found
308			High	Q9H444	Charged multivesicular body protein 4b	49.037	56	12	89	11	cell cycle OR cell proliferation;cell organization and biogenesis;protein metabolism;other metabolic processes;stress response;transport;other biological processes	plasma membrane;other membranes;cytosol;cytoskeleton;nucleus;other cytoplasmic organelle;other cell component	other molecular function	CHMP4B	0.01	1.03562e-08	199.4	0.6	High	High	High	High	High	High	Peak Found	Peak Found	Peak Found	Peak Found	Peak Found	Peak Found
309			High	P84085	ADP-ribosylation factor 5	48.748	41	7	57	3	transport	plasma membrane;other membranes;ER/Golgi;other cell component	other molecular function	ARF5	0.051	0.00131976	190.2	9.8	High	High	High	High	High	High	Peak Found	Peak Found	Peak Found	Peak Found	Not Found	Peak Found
310	Identified		High	Q8IZ21	Phosphatase and actin regulator 4	48.498	21	9	30	9	cell organization and biogenesis;developmental processes;signal transduction;other biological processes	other cell component	enzyme regulator activity;cytoskeletal activity;other molecular function	PHACTR4	0.01		200		High	High	High	High	High	High	Not Found	Not Found	Not Found	Not Found	Not Found	Not Found	Phospho [S118(100)]
311			High	P01116-2	Isoform 2B of GTPase KRas	48.251	45	7	81	1				KRAS	0.073	0.00838677	186.3	13.7	High	High	High	Peak Found	High	High	Not Found	Peak Found	Peak Found	Not Found	Not Found	Peak Found
312			High	Q13277	Syntaxin-3	48.176	30	11	84	11	cell-cell signaling;cell organization and biogenesis;transport;developmental processes;other biological processes	plasma membrane;other membranes;ER/Golgi;nucleus;other cytoplasmic organelle;other cell component	other molecular function	STX3	0.102	5.69595e-07	181.5	18.5	High	High	High	High	High	High	Peak Found	Peak Found	Peak Found	Peak Found	Peak Found	Peak Found
313			High	P15559	NAD(P)H dehydrogenase [quinone] 1	48.134	34	9	62	9	cell-cell signaling;other metabolic processes;stress response;other biological processes	cytosol;other cell component	other molecular function	NQO1	0.01	3.63564e-05	199.2	0.8	High	High	High	High	High	High	Not Found	Not Found	Peak Found	Not Found	Not Found	Peak Found
314			High	O60784	Target of Myb protein 1	47.994	21	7	41	7	cell organization and biogenesis;other metabolic processes;transport;signal transduction;other biological processes	plasma membrane;other membranes;cytosol;other cytoplasmic organelle;other cell component	cytoskeletal activity;other molecular function	TOM1	0.01	2.10185e-06	198.2	1.8	High	High	High	High	High	High	Not Found	Peak Found	Peak Found	Not Found	Peak Found	Peak Found
315			High	P27701	CD82 antigen	47.981	26	6	81	6		plasma membrane;other membranes		CD82	0.208	0.00145771	165.6	34.4	High	High	High	High	High	High	High	High	High	High	High	High
316			High	Q9HCY8	Protein S100-A14	47.895	81	7	64	7	stress response;signal transduction;other biological processes	non-structural extracellular;other cell component	signal transduction activity or receptor binding;other molecular function	S100A14	0.023	3.709e-06	195.5	4.5	High	High	High	High	High	High	Peak Found	High	High	Peak Found	High	Peak Found
317			High	P18085	ADP-ribosylation factor 4	47.839	39	7	55	4	cell organization and biogenesis;transport;developmental processes;other biological processes	plasma membrane;other membranes;cytosol;ER/Golgi;other cell component	signal transduction activity or receptor binding;enzyme regulator activity;other molecular function	ARF4	0.02	4.33969e-06	196	4	High	High	High	High	High	High	Peak Found	Peak Found	Peak Found	Peak Found	Peak Found	Peak Found
318			High	P16070	CD44 antigen	47.817	10	7	53	7	cell adhesion;other metabolic processes;stress response;developmental processes;signal transduction;other biological processes	plasma membrane;other membranes;cytosol;ER/Golgi;other cell component	other molecular function	CD44	0.026	0.00122599	195	5	High	High	High	High	High	High	Peak Found	Peak Found	Peak Found	Peak Found	Peak Found	High
319			High	P62834	Ras-related protein Rap-1A	47.683	34	7	110	2	cell-cell signaling;transport;developmental processes;signal transduction;other biological processes	plasma membrane;other membranes;cytosol;cytoskeleton;other cytoplasmic organelle;other cell component	enzyme regulator activity;other molecular function	RAP1A	0.01	9.90848e-07	198.7	1.3	High	High	High	High	High	High	Peak Found	Peak Found	Peak Found	Peak Found	Peak Found	Peak Found
320	Identified		High	P63096	Guanine nucleotide-binding protein G(i) subunit alpha-1	47.587	29	10	96	3	cell cycle OR cell proliferation;signal transduction;other biological processes	plasma membrane;other membranes;cytoskeleton;nucleus;other cell component	signal transduction activity or receptor binding;other molecular function	GNAI1	0.01		200		Peak Found	High	High	Peak Found	High	High	Not Found	Not Found	Not Found	Not Found	Not Found	Not Found
321			High	Q16864	V-type proton ATPase subunit F	47.529	50	6	55	6	cell organization and biogenesis;transport;other biological processes	other membranes;cytosol;ER/Golgi;other cytoplasmic organelle;other cell component	transporter activity	ATP6V1F	0.011	7.73748e-07	197.9	2.1	High	High	High	High	High	High	Peak Found	Peak Found	Peak Found	Peak Found	Peak Found	Peak Found
322			High	P62937	Peptidyl-prolyl cis-trans isomerase A	47.426	46	9	136	3	cell adhesion;cell organization and biogenesis;protein metabolism;other metabolic processes;stress response;other biological processes	non-structural extracellular;nucleus;other cell component	signal transduction activity or receptor binding;other molecular function	PPIA	0.029	5.58036e-07	194.3	5.7	High	High	High	High	High	High	Peak Found	Peak Found	Peak Found	Peak Found	Peak Found	High
323			High	P09769	Tyrosine-protein kinase Fgr	46.977	31	16	39	13	cell cycle OR cell proliferation;protein metabolism;other metabolic processes;stress response;transport;developmental processes;signal transduction;other biological processes	non-structural extracellular;plasma membrane;other membranes;cytosol;cytoskeleton;mitochondrion;other cell component	signal transduction activity or receptor binding;kinase activity;other molecular function	FGR	0.01	5.74615e-07	198.1	1.9	Peak Found	High	High	Peak Found	High	High	Not Found	Not Found	Peak Found	Not Found	Peak Found	Peak Found
324			High	Q7L576	Cytoplasmic FMR1-interacting protein 1	46.905	12	14	41	7	cell organization and biogenesis;developmental processes;signal transduction;other biological processes	non-structural extracellular;cytosol;other cell component	cytoskeletal activity;nucleic acid binding activity;other molecular function	CYFIP1	0.214	0.000213467	164.7	35.3	High	High	High	Peak Found	High	High	Peak Found	Peak Found	Peak Found	Peak Found	Peak Found	Peak Found
325			High	P22392-2	Isoform 3 of Nucleoside diphosphate kinase B	46.816	45	8	57	3				NME2	0.196	2.22917e-05	167.2	32.8	High	High	High	High	High	High	Peak Found	Peak Found	Peak Found	Peak Found	Peak Found	Peak Found
326			High	P78324	Tyrosine-protein phosphatase non-receptor type substrate 1	46.76	21	8	48	8	cell adhesion;stress response;other biological processes	plasma membrane;other membranes;other cell component	enzyme regulator activity;other molecular function	SIRPA	0.214	0.00115458	164.8	35.2	High	High	High	High	High	High	Peak Found	Peak Found	Peak Found	Peak Found	Peak Found	High
327			High	P01116	GTPase KRas	46.694	43	7	78	1	cell-cell signaling;cell cycle OR cell proliferation;cell organization and biogenesis;developmental processes;signal transduction;other biological processes	plasma membrane;other membranes;cytosol;mitochondrion;ER/Golgi;other cell component	enzyme regulator activity;other molecular function	KRAS	0.018	5.86571e-07	196.4	3.6	Peak Found	High	High	Peak Found	High	High	Not Found	Peak Found	Not Found	Not Found	Peak Found	Not Found
328			High	P07237	Protein disulfide-isomerase	46.573	23	11	42	11	protein metabolism;other metabolic processes;stress response;transport;signal transduction;other biological processes	non-structural extracellular;plasma membrane;other membranes;cytosol;cytoskeleton;ER/Golgi;other cell component	signal transduction activity or receptor binding;cytoskeletal activity;other molecular function	P4HB	1.118	0.554928	94.4	105.6	High	High	Peak Found	High	High	Peak Found	High	Peak Found	High	High	Peak Found	High
329			High	Q8N392	Rho GTPase-activating protein 18	46.563	24	14	50	14	cell organization and biogenesis;signal transduction;other biological processes	plasma membrane;other membranes;cytosol;cytoskeleton;nucleus;other cell component	enzyme regulator activity	ARHGAP18	0.131	0.000165973	176.8	23.2	High	High	High	High	High	High	Peak Found	Peak Found	Peak Found	Not Found	Peak Found	Peak Found
330			High	P37802	Transgelin-2	46.531	43	8	71	8	other biological processes	non-structural extracellular;cytosol;cytoskeleton		TAGLN2	0.01	4.43481e-08	198.3	1.7	High	High	High	High	High	High	Peak Found	Peak Found	Peak Found	Peak Found	Peak Found	Peak Found
331			High	Q9NP79	Vacuolar protein sorting-associated protein VTA1 homolog	46.516	24	7	60	7	cell organization and biogenesis;other metabolic processes;transport;other biological processes	other membranes;cytosol;nucleus;other cytoplasmic organelle;other cell component		VTA1	0.015	1.8956e-06	197.1	2.9	High	High	High	High	High	High	Not Found	Peak Found	Peak Found	Not Found	Peak Found	Not Found	Met-loss+Acetyl [N-Term]
332			High	P84095	Rho-related GTP-binding protein RhoG	46.429	46	7	68	6	cell organization and biogenesis;transport;developmental processes;signal transduction;other biological processes	plasma membrane;other membranes;cytosol;cytoskeleton;ER/Golgi;other cell component	other molecular function	RHOG	0.043	0.000582432	191.8	8.2	High	High	High	High	High	High	Peak Found	Not Found	Peak Found	Peak Found	Not Found	Peak Found
333			High	Q99497	Protein/nucleic acid deglycase DJ-1	46.328	50	9	67	9	cell-cell signaling;cell organization and biogenesis;protein metabolism;DNA metabolism;RNA metabolism OR transcription;other metabolic processes;stress response;transport;signal transduction;other biological processes	plasma membrane;other membranes;cytosol;mitochondrion;ER/Golgi;nucleus;other cell component	signal transduction activity or receptor binding;enzyme regulator activity;nucleic acid binding activity;other molecular function	PARK7	0.029	2.82377e-06	194.4	5.6	High	High	High	High	High	High	Peak Found	Peak Found	Peak Found	Peak Found	Peak Found	Peak Found
334			High	Q8N4C8	Misshapen-like kinase 1	46.257	10	12	40	12	cell-cell signaling;cell organization and biogenesis;protein metabolism;other metabolic processes;stress response;developmental processes;signal transduction;other biological processes	cytosol;ER/Golgi;other cell component	kinase activity;other molecular function	MINK1	0.019	0.0249191	196.4	3.6	High	High	High	High	High	High	Not Found	Peak Found	Not Found	Peak Found	Not Found	Not Found
335			High	P36969	Phospholipid hydroperoxide glutathione peroxidase	46.166	51	10	48	10	cell organization and biogenesis;other metabolic processes;stress response;other biological processes	cytosol;mitochondrion;nucleus;other cell component	other molecular function	GPX4	0.01	0.00139683	198.2	1.8	High	High	High	High	High	High	Not Found	Not Found	Peak Found	Not Found	Not Found	Peak Found
336			High	A8K2U0	Alpha-2-macroglobulin-like protein 1	46.115	12	16	46	16	other biological processes	non-structural extracellular	enzyme regulator activity;other molecular function	A2ML1	5.48	0.0483072	30.9	169.1	High	High	Peak Found	High	High	Peak Found	Peak Found	High	High	High	High	High
337			High	P08174	Complement decay-accelerating factor	45.959	28	11	212	11	other metabolic processes;stress response;other biological processes	non-structural extracellular;plasma membrane;other membranes;ER/Golgi;other cell component	other molecular function	CD55	0.097	2.25453e-05	182.3	17.7	High	High	High	High	High	High	High	High	High	High	High	High
338			High	Q96J02	E3 ubiquitin-protein ligase Itchy homolog	45.877	19	14	26	12	cell cycle OR cell proliferation;protein metabolism;other metabolic processes;stress response;developmental processes;signal transduction;other biological processes	plasma membrane;other membranes;cytosol;nucleus;other cytoplasmic organelle;other cell component	signal transduction activity or receptor binding;other molecular function	ITCH	0.235	0.000766951	162	38	High	High	High	High	High	High	Peak Found	Peak Found	Peak Found	Peak Found	Peak Found	Peak Found
339			High	P60981	Destrin	45.793	46	9	98	8	cell organization and biogenesis;other biological processes	cytoskeleton;other cell component	cytoskeletal activity	DSTN	0.01	0.00162833	199.2	0.8	High	High	High	High	High	High	Peak Found	Peak Found	Peak Found	Not Found	Peak Found	Peak Found	Met-loss+Acetyl [N-Term]; Phospho [S3(100)]
340			High	Q9Y4L1	Hypoxia up-regulated protein 1	45.746	14	11	22	11	stress response;transport;other biological processes	non-structural extracellular;ER/Golgi;other cell component	other molecular function	HYOU1	8.794	0.0170999	20.4	179.6	High	Peak Found	Peak Found	High	Peak Found	Peak Found	High	Peak Found	High	High	Peak Found	High
341			High	Q8TAX7	Mucin-7	45.717	18	9	610	9	stress response;other biological processes	plasma membrane;other membranes;ER/Golgi		MUC7	6.556	0.490119	26.5	173.5	High	High	High	High	High	High	High	High	High	High	High	High
342			High	P68371	Tubulin beta-4B chain	45.608	31	11	48	4	cell cycle OR cell proliferation;cell organization and biogenesis;stress response	non-structural extracellular;cytosol;cytoskeleton;other cytoplasmic organelle;other cell component	signal transduction activity or receptor binding;cytoskeletal activity;nucleic acid binding activity;other molecular function	TUBB4B	0.436	0.0505947	139.3	60.7	High	High	High	High	High	High	Peak Found	Not Found	Peak Found	Peak Found	Not Found	Peak Found
343			High	P62820	Ras-related protein Rab-1A	45.229	49	10	44	5	cell adhesion;cell-cell signaling;cell organization and biogenesis;other metabolic processes;stress response;transport;other biological processes	other membranes;cytosol;ER/Golgi;other cytoplasmic organelle;other cell component	other molecular function	RAB1A	0.042	0.000118299	191.9	8.1	High	High	High	High	High	High	Not Found	Peak Found	Peak Found	Not Found	Peak Found	Peak Found	Met-loss+Acetyl [N-Term]
344			High	Q9H4A4	Aminopeptidase B	45.145	25	12	36	12	protein metabolism	non-structural extracellular;plasma membrane;other membranes	other molecular function	RNPEP	0.055	8.21008e-06	189.5	10.5	High	High	High	High	High	High	Peak Found	Peak Found	Peak Found	Peak Found	Peak Found	Peak Found	Met-loss+Acetyl [N-Term]
345			High	P01859	Immunoglobulin heavy constant gamma 2	45.008	30	8	119	2	cell organization and biogenesis;stress response;transport;signal transduction;other biological processes	non-structural extracellular;plasma membrane;other membranes;other cell component	signal transduction activity or receptor binding;other molecular function	IGHG2	1.547	0.904631	78.5	121.5	Peak Found	High	High	Peak Found	High	High	High	Peak Found	High	Peak Found	Peak Found	High
346			High	P49913	Cathelicidin antimicrobial peptide	44.999	36	9	86	9	stress response;other biological processes	non-structural extracellular;other cell component	other molecular function	CAMP	0.753	0.102846	114.1	85.9	High	High	High	High	High	High	High	Peak Found	High	High	High	High
347			High	Q01518	Adenylyl cyclase-associated protein 1	44.969	27	12	38	12	cell organization and biogenesis;transport;signal transduction;other biological processes	non-structural extracellular;plasma membrane;other membranes;cytoskeleton;other cytoplasmic organelle;other cell component	cytoskeletal activity;other molecular function	CAP1	0.025	3.33363e-06	195.2	4.8	High	High	High	High	High	High	Peak Found	Peak Found	Peak Found	Peak Found	Peak Found	Peak Found	Met-loss+Acetyl [N-Term]
348			High	P04040	Catalase	44.926	24	11	54	11	protein metabolism;other metabolic processes;stress response;developmental processes;other biological processes	non-structural extracellular;plasma membrane;other membranes;cytosol;mitochondrion;ER/Golgi;other cytoplasmic organelle;other cell component	other molecular function	CAT	2.146	0.0215797	63.6	136.4	High	High	High	High	High	High	High	High	High	High	High	High
349			High	Q8IZP9-9	Isoform 9 of Adhesion G-protein coupled receptor G2	44.85	11	9	77	1				ADGRG2	0.937	0.789814	103.2	96.8	Peak Found	High	Peak Found	Peak Found	High	High	Not Found	Not Found	High	Peak Found	Not Found	High
350			High	P61224	Ras-related protein Rap-1b	44.841	41	8	112	3	cell cycle OR cell proliferation;cell organization and biogenesis;transport;signal transduction;other biological processes	plasma membrane;other membranes;cytosol;other cytoplasmic organelle;other cell component	other molecular function	RAP1B	0.025	6.52505e-06	195.1	4.9	High	High	High	High	High	High	Peak Found	Peak Found	Peak Found	Peak Found	Peak Found	Peak Found
351			High	Q13217	DnaJ homolog subfamily C member 3	44.677	32	13	32	13	protein metabolism;other metabolic processes;stress response;other biological processes	non-structural extracellular;cytosol;ER/Golgi;other cytoplasmic organelle;other cell component	enzyme regulator activity;other molecular function	DNAJC3	0.762	0.082039	113.5	86.5	High	Peak Found	Peak Found	High	Peak Found	Peak Found	High	Peak Found	High	High	Peak Found	High
352			High	Q8TDW5	Synaptotagmin-like protein 5	44.63	18	12	31	12	transport	plasma membrane;other membranes;ER/Golgi	signal transduction activity or receptor binding;other molecular function	SYTL5	0.01		198.7	1.3	Peak Found	High	High	Peak Found	High	High	Peak Found	Not Found	Not Found	Not Found	Not Found	Not Found
353			High	P49189	4-trimethylaminobutyraldehyde dehydrogenase	44.571	27	13	62	13	cell organization and biogenesis;other metabolic processes	cytosol;other cell component	other molecular function	ALDH9A1	0.051	0.000447254	190.4	9.6	High	High	High	High	High	High	Peak Found	Peak Found	Peak Found	Peak Found	Peak Found	Peak Found	Met-loss+Acetyl [N-Term]
354			High	P51148	Ras-related protein Rab-5C	44.553	41	7	50	4	transport;other biological processes	plasma membrane;other membranes;other cytoplasmic organelle;other cell component	other molecular function	RAB5C	0.01	0.0030173	198.1	1.9	High	High	High	High	High	High	Not Found	Peak Found	Peak Found	Not Found	Peak Found	Peak Found
355			High	P11234	Ras-related protein Ral-B	44.535	35	10	100	8	cell cycle OR cell proliferation;stress response;transport;signal transduction;other biological processes	plasma membrane;other membranes;other cell component	other molecular function	RALB	0.01	6.67444e-05	198.6	1.4	High	High	High	High	High	High	Peak Found	High	Peak Found	Peak Found	Peak Found	Peak Found
356			High	Q9UBI6	Guanine nucleotide-binding protein G(I)/G(S)/G(O) subunit gamma-12	44.474	67	4	93	4	signal transduction	plasma membrane;other membranes	other molecular function	GNG12	0.01	1.92438e-05	199	1	High	High	High	High	High	High	Peak Found	High	High	Peak Found	High	High
357			High	Q96FQ6	Protein S100-A16	44.468	55	6	66	6	other biological processes	non-structural extracellular;plasma membrane;other membranes;cytosol;nucleus;other cell component	other molecular function	S100A16	0.01	1.49822e-06	198.2	1.8	High	High	High	High	High	High	Peak Found	Peak Found	Peak Found	Peak Found	High	Peak Found	Met-loss+Acetyl [N-Term]
358			High	P61006	Ras-related protein Rab-8A	44.463	47	11	59	6	cell organization and biogenesis;other metabolic processes;transport;developmental processes;other biological processes	plasma membrane;other membranes;cytosol;cytoskeleton;ER/Golgi;other cytoplasmic organelle;other cell component	cytoskeletal activity;other molecular function	RAB8A	0.031	1.74717e-06	193.9	6.1	High	High	High	High	High	High	Peak Found	Peak Found	Peak Found	Peak Found	Peak Found	Peak Found
359			High	Q9H0U4	Ras-related protein Rab-1B	44.436	52	9	58	4	cell organization and biogenesis;other metabolic processes;transport;other biological processes	other membranes;cytosol;ER/Golgi;other cell component	other molecular function	RAB1B	0.024	7.70253e-05	195.3	4.7	High	High	High	High	High	High	Peak Found	Peak Found	Peak Found	Peak Found	Peak Found	Peak Found	Acetyl [N-Term]
360			High	Q8N1N4	Keratin, type II cytoskeletal 78	44.271	24	14	60	11	cell organization and biogenesis;other biological processes	cytosol;cytoskeleton	bone, tooth or skin structural activity	KRT78	0.326	0.00123157	150.8	49.2	High	Peak Found	Peak Found	High	Peak Found	High	Peak Found	Peak Found	Peak Found	High	Peak Found	Peak Found
361			High	Q8N5I2	Arrestin domain-containing protein 1	44.106	30	10	69	10	protein metabolism;other metabolic processes;transport;other biological processes	non-structural extracellular;plasma membrane;other membranes;other cell component	other molecular function	ARRDC1	0.021	1.0395e-06	195.9	4.1	High	High	High	High	High	High	Peak Found	Peak Found	High	Peak Found	Peak Found	High
362			High	P69905	Hemoglobin subunit alpha	44.03	34	4	38	4	other metabolic processes;stress response;transport;other biological processes	non-structural extracellular;cytosol;translational apparatus;other cell component	signal transduction activity or receptor binding;other molecular function	HBA1; HBA2	6.352	0.0015779	27.2	172.8	Peak Found	High	Peak Found	Peak Found	High	Peak Found	High	High	High	High	High	High	Met-loss [N-Term]
363			High	P47756-2	Isoform 2 of F-actin-capping protein subunit beta	44.023	31	9	70	9	cell organization and biogenesis;other biological processes	other membranes;cytosol;cytoskeleton;other cell component	cytoskeletal activity	Capzb; CAPZB; LOC111154622	0.1	0.00115413	181.7	18.3	High	High	High	High	High	High	High	Peak Found	High	High	Peak Found	High
364			High	Q9NUQ9	Protein FAM49B	43.886	32	9	33	9	cell organization and biogenesis;other biological processes	non-structural extracellular;other membranes;mitochondrion;other cell component	signal transduction activity or receptor binding;other molecular function	CYRIB	0.027	0.00352915	194.7	5.3	High	High	High	Peak Found	High	High	Peak Found	Peak Found	High	Peak Found	Peak Found	Peak Found
365			High	Q15907	Ras-related protein Rab-11B	43.778	49	11	84	11	cell-cell signaling;other metabolic processes;transport;other biological processes	other membranes;cytosol;ER/Golgi;other cytoplasmic organelle;other cell component	cytoskeletal activity;other molecular function	RAB11B	0.029	2.3391e-07	194.4	5.6	High	High	High	High	High	High	Peak Found	Peak Found	High	Peak Found	Peak Found	Peak Found	Met-loss+Acetyl [N-Term]
366			High	P20810-6	Isoform 6 of Calpastatin	43.698	21	11	33	11				CAST	2.926	0.00520052	50.9	149.1	Peak Found	High	High	Peak Found	High	High	Peak Found	Peak Found	Peak Found	Peak Found	Peak Found	Peak Found
367			High	P09471-2	Isoform Alpha-2 of Guanine nucleotide-binding protein G(o) subunit alpha	43.682	28	9	73	5				GNAO1	0.057	0.000594696	189.3	10.7	High	Peak Found	High	High	High	High	Not Found	Peak Found	Peak Found	Not Found	Peak Found	Peak Found
368			High	Q96CF2	Charged multivesicular body protein 4c	43.335	39	8	48	7	cell cycle OR cell proliferation;cell organization and biogenesis;protein metabolism;other metabolic processes;stress response;transport;developmental processes;signal transduction;other biological processes	plasma membrane;other membranes;cytosol;cytoskeleton;nucleus;other cytoplasmic organelle;other cell component	other molecular function	CHMP4C	0.065	1.66077e-06	187.8	12.2	High	High	High	High	High	High	Peak Found	Peak Found	Peak Found	Peak Found	Peak Found	Peak Found
369			High	Q8IY42	Uncharacterized protein C4orf19	43.295	32	7	51	7		nucleus;other cell component		C4orf19	0.02	0.000327068	196.1	3.9	High	High	High	High	High	High	Peak Found	Peak Found	Peak Found	Peak Found	Peak Found	Peak Found
370			High	P62070	Ras-related protein R-Ras2	43.277	48	10	59	8	developmental processes;signal transduction;other biological processes	plasma membrane;other membranes;ER/Golgi	other molecular function	RRAS2	0.016	1.29365e-07	196.8	3.2	High	High	High	High	High	High	Peak Found	Peak Found	Peak Found	Peak Found	Peak Found	Peak Found
371			High	P01024	Complement C3	43.13	12	15	28	15	cell-cell signaling;cell organization and biogenesis;protein metabolism;other metabolic processes;stress response;developmental processes;signal transduction;other biological processes	non-structural extracellular;plasma membrane;other membranes;ER/Golgi;other cytoplasmic organelle;other cell component	signal transduction activity or receptor binding;enzyme regulator activity	C3	1.686	0.864423	74.5	125.5	Peak Found	High	Peak Found	Peak Found	High	Peak Found	High	High	High	High	High	High
372			High	Q10588	ADP-ribosyl cyclase/cyclic ADP-ribose hydrolase 2	43.12	29	8	23	8	signal transduction;other biological processes	non-structural extracellular;plasma membrane;other membranes;other cell component	other molecular function	BST1	0.026	6.56392e-05	195	5	Peak Found	High	High	Peak Found	High	High	Peak Found	Peak Found	Peak Found	Peak Found	Peak Found	Peak Found
373			High	Q6P5S2	Protein LEG1 homolog	43.11	33	9	95	9		non-structural extracellular		LEG1	9.815	0.0401487	18.5	181.5	High	Peak Found	High	High	Peak Found	High	High	High	High	High	High	High
374			High	O95395	Beta-1,3-galactosyl-O-glycosyl-glycoprotein beta-1,6-N-acetylglucosaminyltransferase 3	42.974	41	16	46	16	protein metabolism;other metabolic processes;transport;developmental processes;other biological processes	other membranes;ER/Golgi	other molecular function	GCNT3	8.292	0.131102	21.5	178.5	High	Peak Found	Peak Found	High	Peak Found	Peak Found	High	High	High	High	High	High
375			High	P0CG47	Polyubiquitin-B	42.921	71	7	313	7	cell cycle OR cell proliferation;cell organization and biogenesis;protein metabolism;other metabolic processes;transport;developmental processes;other biological processes	plasma membrane;other membranes;cytosol;mitochondrion;ER/Golgi;nucleus;other cytoplasmic organelle;other cell component	other molecular function	UBB	0.152	3.29518e-06	173.6	26.4	High	High	High	High	High	High	High	High	High	High	High	High
376			High	O75131	Copine-3	42.921	18	9	49	8	signal transduction;other biological processes	plasma membrane;other membranes;cytosol;mitochondrion;nucleus;other cytoplasmic organelle;other cell component	signal transduction activity or receptor binding;kinase activity;other molecular function	CPNE3	0.033	0.00195695	193.6	6.4	Peak Found	High	High	High	High	High	Peak Found	Peak Found	Peak Found	Peak Found	Peak Found	Peak Found
377			High	P29966	Myristoylated alanine-rich C-kinase substrate	42.872	36	7	33	7	cell organization and biogenesis;stress response;developmental processes;other biological processes	plasma membrane;other membranes;cytoskeleton;nucleus;other cell component	cytoskeletal activity;other molecular function	MARCKS	0.01	0.00758172	198.9	1.1	High	High	High	High	High	High	Peak Found	Peak Found	Not Found	Not Found	Peak Found	Not Found
378			High	P30043	Flavin reductase (NADPH)	42.688	33	5	49	5	other metabolic processes	plasma membrane;other membranes;cytosol;nucleus;other cell component	other molecular function	BLVRB	0.014	0.00019274	197.3	2.7	High	High	High	High	High	High	Peak Found	Peak Found	Peak Found	Not Found	Peak Found	Not Found
379			High	O95466	Formin-like protein 1	42.614	15	13	22	13	cell organization and biogenesis;other biological processes	plasma membrane;other membranes;cytosol;other cell component	cytoskeletal activity;other molecular function	FMNL1	0.133	0.00180669	176.5	23.5	Peak Found	High	High	Peak Found	High	Peak Found	Peak Found	Peak Found	Peak Found	Peak Found	Not Found	Peak Found
380			High	P09960	Leukotriene A-4 hydrolase	42.596	21	12	35	12	protein metabolism;other metabolic processes;developmental processes;other biological processes	non-structural extracellular;cytosol;nucleus;other cell component	other molecular function	LTA4H	0.047	0.0222106	191	9	Peak Found	High	High	Peak Found	High	High	Peak Found	Peak Found	Peak Found	Peak Found	Not Found	Peak Found
381			High	O15144	Actin-related protein 2/3 complex subunit 2	42.57	30	9	48	9	cell organization and biogenesis;other biological processes	plasma membrane;other membranes;cytosol;cytoskeleton;nucleus;other cytoplasmic organelle;other cell component	cytoskeletal activity	ARPC2	0.044	5.57821e-05	191.6	8.4	High	High	High	High	High	High	Peak Found	Peak Found	Peak Found	Peak Found	Peak Found	High
382			High	P32119	Peroxiredoxin-2	42.449	54	9	76	8	cell cycle OR cell proliferation;other metabolic processes;stress response;developmental processes;signal transduction;other biological processes	cytosol;other cell component	other molecular function	PRDX2	0.058	3.78718e-06	189	11	High	High	High	High	High	High	Peak Found	Peak Found	Peak Found	Peak Found	Peak Found	Peak Found
383			High	P46459	Vesicle-fusing ATPase	42.197	18	13	32	13	cell organization and biogenesis;transport;other biological processes	plasma membrane;other membranes;cytosol;ER/Golgi;other cell component	signal transduction activity or receptor binding;other molecular function	NSF	0.012	0.121834	197.6	2.4	Peak Found	High	High	Peak Found	High	High	Peak Found	Not Found	Not Found	Not Found	Not Found	Peak Found
384			High	O00194	Ras-related protein Rab-27B	42.089	39	8	62	7	transport;other biological processes	plasma membrane;other membranes;ER/Golgi;other cytoplasmic organelle;other cell component	cytoskeletal activity;other molecular function	RAB27B	0.013	1.69644e-08	197.4	2.6	High	High	High	High	High	High	Not Found	Peak Found	Not Found	Peak Found	Peak Found	Peak Found	Met-loss+Acetyl [N-Term]
385			High	P60660	Myosin light polypeptide 6	42.027	51	7	66	7	other biological processes	cytosol;cytoskeleton;other cell component	cytoskeletal activity;other molecular function	MYL6	0.041	0.000119946	192	8	High	High	High	High	High	High	Peak Found	Peak Found	Peak Found	Peak Found	Peak Found	Peak Found
386			High	Q9UL25	Ras-related protein Rab-21	41.421	32	6	22	6	cell organization and biogenesis;transport;signal transduction;other biological processes	plasma membrane;other membranes;cytosol;ER/Golgi;other cytoplasmic organelle;other cell component	other molecular function	RAB21	0.043	0.00197867	191.7	8.3	High	High	High	High	High	High	Peak Found	Peak Found	Peak Found	Peak Found	Not Found	Peak Found	Met-loss+Acetyl [N-Term]
387			High	P34910	Protein EVI2B	41.278	14	6	18	6	other biological processes	plasma membrane;other membranes		EVI2B	0.276	0.0953471	156.8	43.2	Peak Found	High	Peak Found	Peak Found	High	High	Peak Found	Peak Found	Peak Found	Peak Found	Peak Found	Peak Found
388			High	P09972	Fructose-bisphosphate aldolase C	40.598	20	6	66	1	other metabolic processes;other biological processes	non-structural extracellular;cytosol;cytoskeleton;other cell component	cytoskeletal activity;other molecular function	ALDOC	0.023	1.5883e-05	195.5	4.5	High	High	High	High	High	High	Peak Found	Not Found	Peak Found	Not Found	Not Found	Peak Found
389			High	Q7L9L4	MOB kinase activator 1B	40.039	33	8	73	8	signal transduction;other biological processes	cytosol;nucleus;other cell component	enzyme regulator activity;other molecular function	MOB1B	0.013	4.14591e-06	197.4	2.6	High	High	High	High	High	High	Peak Found	Peak Found	Peak Found	Peak Found	Peak Found	Peak Found	Phospho [T35(100)]; Met-loss+Acetyl [N-Term]
390			High	Q9BXI6	TBC1 domain family member 10A	40.007	24	12	42	12	protein metabolism;other metabolic processes;transport;other biological processes	plasma membrane;other membranes;cytosol;other cell component	enzyme regulator activity;other molecular function	TBC1D10A	0.174	0.00663732	170.4	29.6	High	High	High	High	High	High	Peak Found	Peak Found	Peak Found	Peak Found	Peak Found	Peak Found
391			High	Q8IZ07	Ankyrin repeat domain-containing protein 13A	39.926	19	10	21	10	other biological processes	plasma membrane;other membranes;other cytoplasmic organelle;other cell component	other molecular function	ANKRD13A	0.015		197.1	2.9	Peak Found	High	High	High	High	High	Peak Found	Not Found	Not Found	Not Found	Not Found	Not Found
392			High	Q13183	Solute carrier family 13 member 2	39.848	13	7	55	7	transport;other biological processes	plasma membrane;other membranes	transporter activity	SLC13A2	0.032	7.59174e-06	193.8	6.2	High	High	High	High	High	High	Peak Found	Peak Found	Peak Found	Peak Found	High	Peak Found
393			High	Q14515	SPARC-like protein 1	39.787	21	9	26	9	cell adhesion;cell organization and biogenesis;signal transduction;other biological processes	extracellular matrix;ER/Golgi;other cell component	other molecular function	SPARCL1	2.4	0.921961	58.8	141.2	High	Peak Found	Peak Found	High	Peak Found	Peak Found	Peak Found	Peak Found	High	Peak Found	High	High
394			High	Q96IU4	Protein ABHD14B	39.622	35	6	42	6	other metabolic processes;other biological processes	cytosol;nucleus;other cell component	other molecular function	ABHD14B	0.022	0.0416033	195.7	4.3	High	High	High	High	High	High	Not Found	Peak Found	Peak Found	Not Found	Not Found	Peak Found	Met-loss+Acetyl [N-Term]
395			High	P04792	Heat shock protein beta-1	39.354	40	8	48	8	stress response;transport;signal transduction;other biological processes	plasma membrane;cytosol;cytoskeleton;nucleus;other cell component	other molecular function	HSPB1	0.01	1.64667e-06	199.3	0.7	High	High	High	High	High	High	Not Found	Peak Found	Peak Found	Peak Found	Peak Found	Peak Found	Phospho [S82(99.3)]
396			High	O00602	Ficolin-1	39.093	23	7	35	7	protein metabolism;stress response;transport;signal transduction;other biological processes	non-structural extracellular;plasma membrane;other membranes;other cell component	signal transduction activity or receptor binding;other molecular function	FCN1	3.648	0.467304	43	157	Peak Found	High	Peak Found	Peak Found	High	Peak Found	Peak Found	Peak Found	High	Peak Found	Peak Found	High
397			High	P09382	Galectin-1	38.973	65	7	43	7	cell adhesion;other biological processes	ER/Golgi;other cell component	other molecular function	LGALS1	0.05	1.78942e-05	190.5	9.5	High	High	High	High	High	High	Peak Found	Peak Found	Peak Found	Peak Found	Peak Found	Peak Found	Met-loss+Acetyl [N-Term]
398			High	Q92930	Ras-related protein Rab-8B	38.866	38	9	46	5	cell organization and biogenesis;transport;other biological processes	plasma membrane;other membranes;ER/Golgi;other cytoplasmic organelle;other cell component	signal transduction activity or receptor binding;other molecular function	RAB8B	0.34	0.00618534	149.3	50.7	Peak Found	High	High	High	High	High	Peak Found	Peak Found	Peak Found	Peak Found	Not Found	Peak Found
399			High	P61764	Syntaxin-binding protein 1	38.68	20	11	24	11	cell adhesion;cell-cell signaling;cell organization and biogenesis;stress response;transport;developmental processes;other biological processes	plasma membrane;other membranes;cytosol;cytoskeleton;mitochondrion;nucleus;other cell component	other molecular function	STXBP1	0.262	0.0135011	158.4	41.6	High	High	High	Peak Found	High	High	Peak Found	Peak Found	Peak Found	Peak Found	Peak Found	Peak Found
400			High	P40121	Macrophage-capping protein	38.603	27	7	32	7	cell organization and biogenesis;developmental processes;other biological processes	non-structural extracellular;cytoskeleton;nucleus;other cell component	cytoskeletal activity;other molecular function	CAPG	0.038	4.82893e-05	192.6	7.4	High	High	High	High	High	High	Peak Found	Peak Found	Peak Found	Peak Found	Peak Found	Peak Found
401			High	P01036	Cystatin-S	38.533	44	5	126	1	other biological processes	non-structural extracellular;other cell component	enzyme regulator activity	CST4	2.622	0.668429	55.2	144.8	High	High	Not Found	High	High	Not Found	High	Peak Found	High	High	Peak Found	High
402			High	Q15208	Serine/threonine-protein kinase 38	38.437	25	8	28	8	cell organization and biogenesis;protein metabolism;other metabolic processes;signal transduction;other biological processes	cytosol;nucleus;other cell component	kinase activity;other molecular function	STK38	0.185	0.0655952	168.8	31.2	Peak Found	High	High	Peak Found	High	High	Peak Found	Peak Found	Peak Found	Peak Found	Peak Found	Peak Found
403			High	P01037	Cystatin-SN	38.299	33	3	120	1	other biological processes	non-structural extracellular;other cell component	enzyme regulator activity	CST1	1.57	0.637574	77.8	122.2	High	High	High	High	High	High	High	High	High	High	High	High
404			High	Q9UBC9	Small proline-rich protein 3	38.132	62	6	31	6	protein metabolism;other metabolic processes;stress response;other biological processes	plasma membrane;cytosol;ER/Golgi;other cell component	other molecular function	SPRR3	0.076	0.00291018	185.8	14.2	Peak Found	High	High	High	High	High	Peak Found	Peak Found	Peak Found	High	Peak Found	Peak Found
405			High	P07437	Tubulin beta chain	38.066	28	10	46	3	cell cycle OR cell proliferation;cell organization and biogenesis;stress response;transport;other biological processes	non-structural extracellular;other membranes;cytosol;cytoskeleton;nucleus;other cytoplasmic organelle;other cell component	signal transduction activity or receptor binding;cytoskeletal activity;other molecular function	TUBB	0.456	0.0820038	137.4	62.6	High	High	High	High	High	High	Peak Found	Peak Found	High	Peak Found	Not Found	High
406			High	Q00796	Sorbitol dehydrogenase	38.043	23	7	26	7	other metabolic processes;stress response;other biological processes	non-structural extracellular;other membranes;cytosol;cytoskeleton;mitochondrion	other molecular function	SORD	0.01	0.00184999	198.3	1.7	Peak Found	High	High	Peak Found	High	High	Peak Found	Not Found	Not Found	Peak Found	Not Found	Not Found
407			High	P52943	Cysteine-rich protein 2	37.893	39	6	35	6	other biological processes	other cell component	other molecular function	CRIP2	0.073	2.66183e-07	186.4	13.6	High	High	High	High	High	High	Peak Found	Peak Found	Peak Found	Peak Found	Peak Found	Peak Found
408			High	Q9H4G4	Golgi-associated plant pathogenesis-related protein 1	37.853	66	8	44	8	other biological processes	non-structural extracellular;other membranes;ER/Golgi	other molecular function	GLIPR2	0.054	1.65943e-06	189.7	10.3	High	High	High	High	High	High	Peak Found	Peak Found	Peak Found	Peak Found	Peak Found	Peak Found
409			High	Q53GD3	Choline transporter-like protein 4	37.79	6	5	35	3	cell-cell signaling;other metabolic processes;transport;developmental processes;other biological processes	plasma membrane;other membranes	transporter activity	SLC44A4	0.185	0.0737628	168.7	31.3	High	High	High	High	High	High	Peak Found	High	Peak Found	Peak Found	Peak Found	Peak Found
410			High	Q15286	Ras-related protein Rab-35	37.457	43	8	56	6	cell cycle OR cell proliferation;cell organization and biogenesis;transport;developmental processes;signal transduction;other biological processes	plasma membrane;other membranes;cytosol;ER/Golgi;other cytoplasmic organelle;other cell component	other molecular function	RAB35	0.01	7.07058e-07	198.6	1.4	High	High	High	High	High	High	Not Found	Peak Found	Peak Found	Peak Found	Peak Found	Peak Found
411			High	O43520	Phospholipid-transporting ATPase IC	37.404	12	14	46	14	cell organization and biogenesis;other metabolic processes;transport;developmental processes;other biological processes	plasma membrane;other membranes;cytosol;ER/Golgi;nucleus;other cell component	transporter activity;other molecular function	ATP8B1	0.395	0.0122035	143.3	56.7	High	High	High	High	High	High	Peak Found	Peak Found	Peak Found	Peak Found	Peak Found	Peak Found
412			High	Q9NZT1	Calmodulin-like protein 5	37.327	59	8	28	8	signal transduction;other biological processes	non-structural extracellular;other cell component	enzyme regulator activity;other molecular function	CALML5	0.036	0.0117273	193.1	6.9	High	High	High	High	Peak Found	High	Peak Found	High	Not Found	Peak Found	High	Peak Found	Met-loss+Acetyl [N-Term]
413			High	P61020	Ras-related protein Rab-5B	37.215	48	8	33	5	cell organization and biogenesis;transport;other biological processes	non-structural extracellular;plasma membrane;other membranes;ER/Golgi;other cytoplasmic organelle;other cell component	other molecular function	RAB5B	0.028	5.83987e-07	194.6	5.4	Peak Found	High	High	Peak Found	High	High	Not Found	Peak Found	Peak Found	Not Found	Not Found	Peak Found
414			High	P47755	F-actin-capping protein subunit alpha-2	37.063	50	9	21	8	cell organization and biogenesis	non-structural extracellular;other membranes;cytosol;cytoskeleton;other cell component	cytoskeletal activity	CAPZA2	0.049	7.19497e-07	190.6	9.4	High	High	High	Peak Found	High	High	Peak Found	Peak Found	Peak Found	Peak Found	Peak Found	Peak Found	Met-loss+Acetyl [N-Term]
415			High	O75355	Ectonucleoside triphosphate diphosphohydrolase 3	37.036	21	9	26	9	other metabolic processes	plasma membrane;other membranes	other molecular function	ENTPD3	0.269	0.000133389	157.5	42.5	High	High	High	High	Peak Found	High	Peak Found	Peak Found	Peak Found	Peak Found	Peak Found	Peak Found	Acetyl [N-Term]
416			High	Q96A22	Uncharacterized protein C11orf52	36.989	41	4	34	4				C11orf52	0.029	5.20427e-06	194.3	5.7	High	High	High	High	High	High	Peak Found	Peak Found	High	Peak Found	Peak Found	Peak Found	Phospho [T105(100)]
417			High	O75695	Protein XRP2	36.923	20	9	40	9	cell organization and biogenesis;transport;other biological processes	plasma membrane;other membranes;cytoskeleton;ER/Golgi;nucleus;other cell component	enzyme regulator activity;other molecular function	RP2	0.01	0.000526848	198.9	1.1	High	High	High	High	High	High	Not Found	Peak Found	Peak Found	Not Found	Peak Found	Peak Found
418			High	O95716	Ras-related protein Rab-3D	36.636	45	9	47	6	protein metabolism;other metabolic processes;transport;other biological processes	plasma membrane;other membranes;cytoskeleton;ER/Golgi;other cytoplasmic organelle;other cell component	cytoskeletal activity;other molecular function	RAB3D	0.048	1.61905e-07	190.9	9.1	High	High	High	High	High	High	Peak Found	Peak Found	Peak Found	Peak Found	Peak Found	High	Met-loss+Acetyl [N-Term]
419			High	P55786	Puromycin-sensitive aminopeptidase	36.483	13	10	27	10	protein metabolism;other metabolic processes;stress response	cytosol;nucleus;other cell component	other molecular function	NPEPPS	0.013	3.14807e-05	197.5	2.5	Peak Found	High	High	High	High	High	Peak Found	Peak Found	Peak Found	Peak Found	Peak Found	Peak Found
420			High	Q9BXJ4-3	Isoform 3 of Complement C1q tumor necrosis factor-related protein 3	36.469	19	6	58	6				C1QTNF3	12.668	0.181415	14.6	185.4	High	High	Peak Found	High	High	High	High	High	High	High	Peak Found	High
421			High	Q6UWP8	Suprabasin	36.448	25	6	18	6				SBSN	0.268	0.002785	157.8	42.2	High	High	High	High	High	Peak Found	Peak Found	Peak Found	Peak Found	Peak Found	Peak Found	Peak Found
422			High	P13987	CD59 glycoprotein	36.246	27	5	386	5	stress response;signal transduction;other biological processes	plasma membrane;other membranes;ER/Golgi;other cell component	other molecular function	CD59	0.08	2.53867e-07	185.2	14.8	High	High	High	High	High	High	High	High	High	High	High	High
423			High	P00568	Adenylate kinase isoenzyme 1	36.221	34	7	49	7	other metabolic processes	cytosol;cytoskeleton;other cell component	kinase activity;other molecular function	AK1	0.01	0.000168681	199	1	High	High	High	High	High	High	Not Found	Peak Found	Peak Found	Peak Found	Not Found	Peak Found
424			High	P11233	Ras-related protein Ral-A	36.134	34	7	84	5	cell cycle OR cell proliferation;cell organization and biogenesis;transport;developmental processes;signal transduction;other biological processes	plasma membrane;other membranes;mitochondrion;other cell component	signal transduction activity or receptor binding;cytoskeletal activity;other molecular function	RALA	0.012	4.6849e-05	197.6	2.4	High	High	High	High	High	High	Peak Found	Peak Found	Peak Found	Peak Found	High	Peak Found
425			High	P52790	Hexokinase-3	35.791	14	11	28	11	other metabolic processes;other biological processes	non-structural extracellular;cytosol;mitochondrion;other cell component	kinase activity;other molecular function	HK3	0.03	0.00220655	194.2	5.8	High	High	Peak Found	Peak Found	High	Peak Found	High	Peak Found	High	Peak Found	Peak Found	High
426			High	Q9UJU6	Drebrin-like protein	35.664	23	7	28	7	cell organization and biogenesis;transport;developmental processes;signal transduction;other biological processes	non-structural extracellular;plasma membrane;other membranes;cytosol;cytoskeleton;ER/Golgi;other cytoplasmic organelle;other cell component	enzyme regulator activity;cytoskeletal activity;other molecular function	DBNL	0.088	0.013076	183.8	16.2	High	High	High	High	High	High	Peak Found	Not Found	Peak Found	Peak Found	Peak Found	Peak Found
427			High	Q03169	Tumor necrosis factor alpha-induced protein 2	35.475	16	10	30	10	transport;developmental processes;other biological processes	non-structural extracellular;other cell component	other molecular function	TNFAIP2	0.425	0.219397	140.3	59.7	Peak Found	High	High	Peak Found	High	High	Peak Found	Peak Found	Peak Found	Peak Found	Peak Found	Peak Found
428			High	Q08554	Desmocollin-1	35.387	9	6	21	6	cell adhesion	plasma membrane;other membranes;other cell component	other molecular function	DSC1	0.121	0.00183425	178.4	21.6	High	High	High	High	Peak Found	High	Peak Found	Peak Found	Peak Found	Peak Found	Peak Found	Peak Found
429			High	Q9UPX8-3	Isoform 3 of SH3 and multiple ankyrin repeat domains protein 2	35.366	8	12	32	12	cell organization and biogenesis;developmental processes;other biological processes	plasma membrane;other membranes;cytosol;other cell component	signal transduction activity or receptor binding;other molecular function	SHANK2	0.082	0.00929649	184.9	15.1	High	High	High	High	High	High	Peak Found	Peak Found	Peak Found	Peak Found	Peak Found	Peak Found
430			High	P61106	Ras-related protein Rab-14	35.346	53	9	31	8	cell organization and biogenesis;stress response;transport;signal transduction;other biological processes	plasma membrane;other membranes;cytosol;ER/Golgi;other cytoplasmic organelle;other cell component	cytoskeletal activity;other molecular function	RAB14	0.01	0.000205296	198.3	1.7	High	High	High	High	High	High	Peak Found	Peak Found	Peak Found	Peak Found	Peak Found	Peak Found
431	Identified		High	O75828	Carbonyl reductase [NADPH] 3	35.305	18	4	29	1	other metabolic processes;other biological processes	cytosol;nucleus	other molecular function	CBR3	0.01		200		Not Found	High	High	Not Found	Peak Found	High	Not Found	Not Found	Not Found	Not Found	Not Found	Not Found
432			High	P01860	Immunoglobulin heavy constant gamma 3	35.19	31	9	113	2	cell organization and biogenesis;stress response;transport;signal transduction;other biological processes	non-structural extracellular;plasma membrane;other membranes;other cell component	signal transduction activity or receptor binding;other molecular function	IGHG3	0.723	0.828803	116.1	83.9	Not Found	High	Peak Found	Not Found	High	Peak Found	Peak Found	Not Found	Peak Found	Peak Found	Not Found	High
433			High	P00441	Superoxide dismutase [Cu-Zn]	34.917	49	5	25	5	cell organization and biogenesis;other metabolic processes;stress response;transport;developmental processes;other biological processes	non-structural extracellular;cytosol;mitochondrion;nucleus;other cytoplasmic organelle;other cell component	other molecular function	SOD1	0.017	6.65801e-07	196.6	3.4	High	High	High	High	High	High	Peak Found	Peak Found	Peak Found	Peak Found	Peak Found	Peak Found
434			High	Q1HG44	Dual oxidase maturation factor 2	34.803	22	7	33	7	protein metabolism;other metabolic processes;transport;other biological processes	plasma membrane;other membranes;cytosol;ER/Golgi;other cell component	other molecular function	DUOXA2	0.01	0.000412996	198.5	1.5	High	High	High	Peak Found	High	High	Peak Found	Peak Found	Peak Found	Not Found	Peak Found	Peak Found	Phospho [S296(100)]; Met-loss [N-Term]
435			High	P08311	Cathepsin G	34.737	37	9	31	9	cell organization and biogenesis;protein metabolism;other metabolic processes;stress response;signal transduction;other biological processes	non-structural extracellular;plasma membrane;other membranes;cytosol;nucleus;other cytoplasmic organelle;other cell component	signal transduction activity or receptor binding;other molecular function	CTSG	0.141	0.00420736	175.3	24.7	High	High	High	High	High	High	Peak Found	Peak Found	Peak Found	Peak Found	Peak Found	Peak Found
436			High	P55196	Afadin	34.583	8	11	22	11	cell adhesion;cell-cell signaling;cell organization and biogenesis;signal transduction;other biological processes	plasma membrane;other membranes;cytosol;nucleus;other cell component	cytoskeletal activity;other molecular function	AFDN	0.018	8.09813e-07	196.5	3.5	High	High	High	Peak Found	High	High	Peak Found	Peak Found	Peak Found	Peak Found	Peak Found	Peak Found
437			High	P18283	Glutathione peroxidase 2	34.547	55	9	31	9	other metabolic processes;stress response;other biological processes	cytosol;other cell component	other molecular function	GPX2	0.02		196	4	Peak Found	High	High	Peak Found	High	High	Not Found	Not Found	Not Found	Not Found	Not Found	Peak Found
438			High	P10644	cAMP-dependent protein kinase type I-alpha regulatory subunit	34.45	19	7	29	7	cell cycle OR cell proliferation;cell organization and biogenesis;developmental processes;signal transduction;other biological processes	plasma membrane;other membranes;cytosol;cytoskeleton;other cytoplasmic organelle;other cell component	other molecular function	PRKAR1A	0.036	0.0601963	193.1	6.9	High	High	High	High	High	High	Not Found	Peak Found	Not Found	Not Found	Peak Found	Not Found
439			High	P02788	Lactotransferrin	34.249	21	12	27	12	protein metabolism;stress response;transport;developmental processes;other biological processes	non-structural extracellular;plasma membrane;other membranes;other cytoplasmic organelle;other cell component	enzyme regulator activity;nucleic acid binding activity;other molecular function	LTF	1.048	0.585125	97.7	102.3	High	Peak Found	Peak Found	High	Peak Found	Peak Found	Peak Found	Peak Found	High	Peak Found	Peak Found	High
440			High	P62937-2	Isoform 2 of Peptidyl-prolyl cis-trans isomerase A	34.23	52	7	118	1				PPIA	0.02	0.0284629	196.1	3.9	High	High	High	High	High	High	Not Found	Peak Found	Not Found	Not Found	Peak Found	Peak Found	Met-loss [N-Term]
441			High	Q9UHR4	Brain-specific angiogenesis inhibitor 1-associated protein 2-like protein 1	34.224	20	10	37	10	cell organization and biogenesis;other biological processes	plasma membrane;other membranes;cytosol;cytoskeleton;nucleus	cytoskeletal activity;other molecular function	BAIAP2L1	0.01	1.0427e-05	198.5	1.5	High	High	High	High	High	High	Peak Found	Peak Found	Peak Found	Peak Found	Peak Found	High
442			High	Q2I0M4	Leucine-rich repeat-containing protein 26	34.193	31	5	41	5	transport;other biological processes	plasma membrane;other membranes;cytoskeleton;other cell component	transporter activity;other molecular function	LRRC26	0.047	0.000193808	191.1	8.9	High	High	High	High	High	High	Not Found	Peak Found	High	Not Found	Peak Found	Peak Found
443			High	P02679	Fibrinogen gamma chain	33.949	19	9	37	9	cell adhesion;cell organization and biogenesis;protein metabolism;other metabolic processes;stress response;transport;other biological processes	non-structural extracellular;plasma membrane;other membranes;ER/Golgi;other cell component	signal transduction activity or receptor binding;other molecular function	FGG	3.463	0.0334268	44.8	155.2	Peak Found	High	Peak Found	High	High	Peak Found	High	High	High	High	Peak Found	High
444			High	O60603	Toll-like receptor 2	33.737	13	9	32	9	cell organization and biogenesis;protein metabolism;other metabolic processes;stress response;developmental processes;signal transduction;other biological processes	plasma membrane;other membranes;ER/Golgi;other cell component	signal transduction activity or receptor binding;other molecular function	TLR2	0.184	0.0194712	168.9	31.1	High	High	High	High	High	High	Peak Found	Peak Found	Not Found	Peak Found	Peak Found	Peak Found
445			High	P63218	Guanine nucleotide-binding protein G(I)/G(S)/G(O) subunit gamma-5	33.663	79	4	45	4	signal transduction;other biological processes	plasma membrane;other membranes	other molecular function	GNG5	0.01	0.000128033	198.3	1.7	High	High	High	High	High	High	Peak Found	High	Peak Found	Peak Found	Peak Found	Peak Found	Met-loss+Acetyl [N-Term]
446			High	O75882	Attractin	33.615	8	11	33	11	cell adhesion;stress response;developmental processes;other biological processes	extracellular matrix;plasma membrane;other membranes;other cell component	other molecular function	ATRN	0.154	0.00115923	173.3	26.7	High	High	High	Peak Found	High	High	Peak Found	Peak Found	Peak Found	Peak Found	High	Peak Found
447			High	Q13043	Serine/threonine-protein kinase 4	33.554	23	10	22	4	cell-cell signaling;cell cycle OR cell proliferation;cell organization and biogenesis;protein metabolism;other metabolic processes;transport;developmental processes;signal transduction;other biological processes	cytosol;nucleus;other cell component	enzyme regulator activity;kinase activity;other molecular function	STK4	0.082		184.9	15.1	Peak Found	High	High	Peak Found	Peak Found	High	Peak Found	Not Found	Not Found	Not Found	Not Found	Not Found
448			High	O60262	Guanine nucleotide-binding protein G(I)/G(S)/G(O) subunit gamma-7	33.394	71	4	49	4	signal transduction;other biological processes	plasma membrane;other membranes	other molecular function	GNG7	0.01	0.000407828	198.1	1.9	High	High	High	High	High	High	Peak Found	High	Peak Found	Peak Found	High	Peak Found	Met-loss+Acetyl [N-Term]
449			High	Q5SSG8	Mucin-21	33.367	9	3	29	3	other biological processes	plasma membrane;other membranes;ER/Golgi		MUC21	0.074	0.000330539	186.2	13.8	High	High	High	High	High	High	Peak Found	Peak Found	High	Peak Found	Peak Found	Peak Found	Phospho [S543(100)]
450			High	Q01813	ATP-dependent 6-phosphofructokinase, platelet type	33.094	12	8	21	7	other metabolic processes;other biological processes	cytosol;other cell component	kinase activity;other molecular function	PFKP	0.035	0.0290859	193.2	6.8	Peak Found	High	High	Peak Found	High	High	Peak Found	Not Found	Not Found	Peak Found	Not Found	Peak Found
451			High	Q9NUP9	Protein lin-7 homolog C	33.001	48	8	51	8	cell-cell signaling;transport;other biological processes	plasma membrane;other membranes;other cell component	cytoskeletal activity;other molecular function	LIN7C	0.01	0.000739025	198.5	1.5	High	High	High	High	High	High	Peak Found	Peak Found	Peak Found	Not Found	Peak Found	Not Found
452			High	Q86VR7-2	Isoform 2 of V-set and immunoglobulin domain-containing protein 10-like	32.924	12	7	20	7				VSIG10L	0.062	1.88548e-05	188.3	11.7	High	High	High	High	High	High	Not Found	Peak Found	Peak Found	Peak Found	Peak Found	Peak Found
453			High	O75340	Programmed cell death protein 6	32.883	36	8	49	8	cell organization and biogenesis;stress response;transport;developmental processes;signal transduction;other biological processes	other membranes;cytosol;ER/Golgi;nucleus;other cytoplasmic organelle;other cell component	other molecular function	PDCD6	0.072	0.00010684	186.6	13.4	High	High	High	High	High	High	Peak Found	Peak Found	High	Peak Found	High	High
454			High	Q8IVI9	Nostrin	32.831	24	10	24	10	cell organization and biogenesis;transport;signal transduction;other biological processes	plasma membrane;other membranes;cytoskeleton;nucleus;other cell component	nucleic acid binding activity	NOSTRIN	0.233	3.73857e-05	162.2	37.8	High	Peak Found	High	High	High	High	Peak Found	Peak Found	Peak Found	Peak Found	Peak Found	Peak Found
455			High	Q9NZH0	G-protein coupled receptor family C group 5 member B	32.578	6	3	72	3	signal transduction;other biological processes	non-structural extracellular;plasma membrane;other membranes;cytosol;nucleus;other cell component	signal transduction activity or receptor binding;enzyme regulator activity;other molecular function	GPRC5B	0.541	0.271837	129.8	70.2	High	High	High	High	High	High	High	High	High	High	High	High
456			High	P06737	Glycogen phosphorylase, liver form	32.245	14	11	27	8	other metabolic processes;other biological processes	non-structural extracellular;cytosol;other cell component	other molecular function	PYGL	0.35	0.681552	148.2	51.8	Peak Found	Peak Found	Peak Found	High	High	Peak Found	Peak Found	Peak Found	High	Peak Found	Peak Found	High
457			High	P50502	Hsc70-interacting protein	32.23	18	6	34	6	other biological processes	cytosol;other cell component	other molecular function	ST13	0.022	9.14003e-05	195.7	4.3	High	High	High	High	High	High	Peak Found	Peak Found	Peak Found	Peak Found	Peak Found	Peak Found
458			High	Q9Y5S2	Serine/threonine-protein kinase MRCK beta	32.185	8	11	26	11	cell organization and biogenesis;protein metabolism;other metabolic processes;signal transduction;other biological processes	plasma membrane;other membranes;cytosol;cytoskeleton;other cell component	kinase activity;other molecular function	CDC42BPB	0.147	0.000677082	174.4	25.6	Peak Found	High	High	Peak Found	High	High	Peak Found	Peak Found	Peak Found	Peak Found	Peak Found	Peak Found
459	Identified		High	P36873	Serine/threonine-protein phosphatase PP1-gamma catalytic subunit	32.173	19	6	58	1	cell cycle OR cell proliferation;protein metabolism;other metabolic processes;developmental processes;signal transduction;other biological processes	plasma membrane;other membranes;cytosol;cytoskeleton;mitochondrion;nucleus;other cell component	other molecular function	PPP1CC	0.01		200		High	High	High	High	Peak Found	High	Not Found	Not Found	Not Found	Not Found	Not Found	Not Found
460			High	P09228	Cystatin-SA	32.155	42	5	109	2	other biological processes	non-structural extracellular;other cell component	enzyme regulator activity	CST2	2.25	0.444781	61.5	138.5	High	High	High	High	High	High	High	Peak Found	High	High	Peak Found	High
461			High	P62993	Growth factor receptor-bound protein 2	32.115	39	8	30	8	cell organization and biogenesis;stress response;transport;developmental processes;signal transduction;other biological processes	plasma membrane;other membranes;cytosol;ER/Golgi;nucleus;other cytoplasmic organelle;other cell component	signal transduction activity or receptor binding;enzyme regulator activity;other molecular function	GRB2	0.037	7.35024e-06	192.9	7.1	High	High	High	High	High	High	Peak Found	Peak Found	Peak Found	Peak Found	Peak Found	Peak Found
462			High	Q9NRV9	Heme-binding protein 1	32.038	31	5	30	5	other biological processes	non-structural extracellular;other cell component	other molecular function	HEBP1	0.304	0.00301783	153.4	46.6	High	High	High	High	High	High	Not Found	Not Found	Peak Found	Not Found	Not Found	Peak Found
463			High	O14818	Proteasome subunit alpha type-7	32.035	38	7	28	7	protein metabolism;other metabolic processes	cytosol;nucleus;other cell component	other molecular function	PSMA7	3.466	0.00233666	44.8	155.2	Peak Found	Peak Found	Peak Found	Peak Found	Peak Found	High	High	High	High	High	High	High
464			High	Q92817	Envoplakin	31.575	6	10	14	10	cell organization and biogenesis;protein metabolism;other metabolic processes;stress response;other biological processes	plasma membrane;other membranes;cytosol;cytoskeleton;other cell component	other molecular function	EVPL	0.162	0.00713975	172.2	27.8	Peak Found	High	High	Peak Found	High	High	Peak Found	Peak Found	Peak Found	Peak Found	Peak Found	Peak Found
465			High	P32942	Intercellular adhesion molecule 3	31.24	17	10	38	10	cell adhesion;transport	plasma membrane;other membranes	signal transduction activity or receptor binding	ICAM3	0.022	2.46051e-05	195.6	4.4	High	High	High	Peak Found	High	High	Peak Found	Peak Found	Peak Found	Peak Found	Peak Found	Peak Found
466			High	P04632	Calpain small subunit 1	31.139	31	7	50	4	protein metabolism;other biological processes	plasma membrane;other membranes;cytosol;other cell component	other molecular function	CAPNS1	0.01	1.45613e-08	198.6	1.4	High	High	High	High	High	High	Not Found	Peak Found	Peak Found	Peak Found	Peak Found	Peak Found
467			High	P13489	Ribonuclease inhibitor	31.046	20	8	30	8	RNA metabolism OR transcription;other metabolic processes;other biological processes	non-structural extracellular;cytosol;nucleus	enzyme regulator activity	RNH1	0.076	2.98043e-05	185.9	14.1	High	High	High	High	High	High	Not Found	Not Found	Peak Found	Not Found	Not Found	Peak Found
468			High	P01111	GTPase NRas	30.883	44	7	49	1	signal transduction;other biological processes	plasma membrane;other membranes;cytosol;ER/Golgi	other molecular function	NRAS	0.042	0.000488929	191.9	8.1	Peak Found	High	High	Peak Found	Peak Found	High	Not Found	Not Found	Not Found	Peak Found	Not Found	Not Found
469			High	P61158	Actin-related protein 3	30.782	28	9	27	9	cell cycle OR cell proliferation;cell organization and biogenesis;stress response;other biological processes	cytosol;cytoskeleton;nucleus;other cell component	cytoskeletal activity;other molecular function	ACTR3	0.116	0.00316657	179.2	20.8	High	High	High	High	High	High	Peak Found	Peak Found	High	Peak Found	Peak Found	Peak Found
470			High	Q9BZV1	UBX domain-containing protein 6	30.671	21	7	22	7	protein metabolism;other metabolic processes;stress response;transport	other membranes;cytosol;cytoskeleton;nucleus;other cytoplasmic organelle;other cell component		UBXN6	0.041		192.2	7.8	High	High	High	Peak Found	High	High	Peak Found	Not Found	Not Found	Not Found	Not Found	Not Found
471			High	P78417	Glutathione S-transferase omega-1	30.537	34	10	40	10	other metabolic processes;signal transduction;other biological processes	cytosol;other cell component	other molecular function	GSTO1	0.052	8.4093e-06	190.1	9.9	High	High	High	High	High	High	Peak Found	Peak Found	Peak Found	Peak Found	Peak Found	Peak Found
472			High	Q8N695	Sodium-coupled monocarboxylate transporter 1	30.454	10	4	15	4	other metabolic processes;transport;other biological processes	plasma membrane;other membranes	transporter activity	SLC5A8	0.013	0.020953	197.5	2.5	Not Found	High	High	Peak Found	High	High	Not Found	Not Found	Peak Found	Not Found	Peak Found	Peak Found
473			High	P15153	Ras-related C3 botulinum toxin substrate 2	30.384	39	7	101	3	cell adhesion;cell cycle OR cell proliferation;cell organization and biogenesis;other metabolic processes;transport;developmental processes;signal transduction;other biological processes	plasma membrane;other membranes;cytosol;cytoskeleton;mitochondrion;ER/Golgi;nucleus;other cell component	enzyme regulator activity;other molecular function	RAC2	0.549	0.0529801	129.1	70.9	High	High	High	High	High	High	High	Peak Found	High	Peak Found	Peak Found	High
474			High	P21283	V-type proton ATPase subunit C 1	30.363	26	11	34	10	cell organization and biogenesis;transport;other biological processes	plasma membrane;other membranes;cytosol;ER/Golgi;other cytoplasmic organelle;other cell component	transporter activity	ATP6V1C1	0.062	0.00177319	188.3	11.7	Peak Found	High	High	Peak Found	High	High	Not Found	Peak Found	Peak Found	Peak Found	Peak Found	Peak Found	Met-loss+Acetyl [N-Term]
475			High	Q9Y5Z4	Heme-binding protein 2	30.357	41	6	25	6	cell organization and biogenesis;transport;other biological processes	non-structural extracellular;mitochondrion;other cytoplasmic organelle;other cell component	other molecular function	HEBP2	0.027	0.00984505	194.8	5.2	High	High	High	High	High	High	Peak Found	Peak Found	Peak Found	Not Found	Not Found	Peak Found	Met-loss+Acetyl [N-Term]
476			High	O75955	Flotillin-1	30.334	20	7	21	7	cell organization and biogenesis;stress response;transport;developmental processes;signal transduction;other biological processes	plasma membrane;other membranes;cytoskeleton;other cytoplasmic organelle;other cell component	signal transduction activity or receptor binding;other molecular function	FLOT1	0.032	1.64751e-06	193.7	6.3	High	High	High	Peak Found	High	High	Peak Found	Peak Found	Peak Found	Peak Found	Peak Found	Peak Found
477			High	P61019	Ras-related protein Rab-2A	30.262	34	6	24	6	cell organization and biogenesis;transport	other membranes;cytosol;ER/Golgi;other cell component	other molecular function	RAB2A	0.668	0.0608051	119.9	80.1	Peak Found	High	High	High	High	High	Peak Found	Peak Found	Peak Found	Peak Found	Peak Found	Peak Found	Met-loss+Acetyl [N-Term]
478			High	P61160	Actin-related protein 2	30.234	20	7	34	7	cell cycle OR cell proliferation;cell organization and biogenesis;stress response;transport;other biological processes	non-structural extracellular;cytosol;cytoskeleton;nucleus;other cytoplasmic organelle;other cell component	cytoskeletal activity;other molecular function	ACTR2	0.081	0.00519692	185	15	High	High	High	High	High	High	Peak Found	Peak Found	High	Peak Found	Peak Found	High
479			High	O95630	STAM-binding protein	30.08	20	7	25	7	cell cycle OR cell proliferation;protein metabolism;other metabolic processes;signal transduction;other biological processes	plasma membrane;other membranes;cytosol;nucleus;other cytoplasmic organelle	other molecular function	STAMBP	0.29	0.0649103	155	45	Peak Found	High	High	High	High	High	Peak Found	Peak Found	Peak Found	Peak Found	Peak Found	Peak Found	Met-loss+Acetyl [N-Term]
480			High	P51153	Ras-related protein Rab-13	30.051	34	7	34	4	cell organization and biogenesis;transport;developmental processes;signal transduction;other biological processes	plasma membrane;other membranes;cytosol;ER/Golgi;other cytoplasmic organelle;other cell component	other molecular function	RAB13	0.035	8.46662e-08	193.2	6.8	High	High	High	High	High	High	Peak Found	Peak Found	Peak Found	Peak Found	Peak Found	Peak Found
481			High	P50552	Vasodilator-stimulated phosphoprotein	30.022	27	7	15	7	cell organization and biogenesis;developmental processes	plasma membrane;other membranes;cytosol;cytoskeleton;other cell component	cytoskeletal activity;other molecular function	VASP	0.076	0.000589165	185.8	14.2	High	High	High	Peak Found	High	High	Peak Found	Peak Found	Peak Found	Peak Found	Peak Found	Peak Found
482	Identified		High	Q96FW1	Ubiquitin thioesterase OTUB1	29.926	29	6	26	6	protein metabolism;DNA metabolism;other metabolic processes;stress response;other biological processes	cytosol;nucleus	other molecular function	OTUB1	0.01		200		High	High	High	High	High	High	Not Found	Not Found	Not Found	Not Found	Not Found	Not Found
483			High	P61225	Ras-related protein Rap-2b	29.924	35	6	32	4	cell adhesion;stress response;signal transduction;other biological processes	non-structural extracellular;plasma membrane;other membranes;cytosol;other cytoplasmic organelle;other cell component	other molecular function	RAP2B	0.013	1.85572e-07	197.5	2.5	Peak Found	High	High	High	High	High	Peak Found	Peak Found	Peak Found	Peak Found	Peak Found	Peak Found
484			High	P55064	Aquaporin-5	29.791	16	5	183	5	cell organization and biogenesis;stress response;transport;developmental processes;other biological processes	plasma membrane;other membranes;ER/Golgi;other cell component	transporter activity;other molecular function	AQP5	0.294	0.000163047	154.6	45.4	High	High	High	High	High	High	High	High	High	High	High	High
485			High	Q8WWW0	Ras association domain-containing protein 5	29.778	26	9	31	9	cell cycle OR cell proliferation;signal transduction;other biological processes	cytoskeleton;nucleus;other cell component	other molecular function	RASSF5	0.01	0.000565392	198.1	1.9	High	High	High	High	High	High	Not Found	Peak Found	Peak Found	Peak Found	Peak Found	Not Found
486			High	P34932	Heat shock 70 kDa protein 4	29.396	16	9	18	9	cell organization and biogenesis;stress response;transport;other biological processes	non-structural extracellular;cytosol;mitochondrion;nucleus	other molecular function	HSPA4	0.034	0.0231623	193.4	6.6	Peak Found	High	High	Peak Found	High	High	Not Found	Not Found	Peak Found	Peak Found	Not Found	Not Found
487			High	P55058	Phospholipid transfer protein	29.367	20	8	24	8	cell organization and biogenesis;other metabolic processes;transport;other biological processes	non-structural extracellular;nucleus	transporter activity;other molecular function	PLTP	60.291	0.0188396	3.3	196.7	High	Peak Found	Peak Found	High	Peak Found	Not Found	High	Peak Found	High	High	Peak Found	High
488			High	P62330	ADP-ribosylation factor 6	29.367	21	3	32	3	cell adhesion;cell cycle OR cell proliferation;cell organization and biogenesis;transport;developmental processes;other biological processes	plasma membrane;other membranes;cytosol;ER/Golgi;other cytoplasmic organelle;other cell component	other molecular function	ARF6	0.016	0.00011906	196.8	3.2	High	High	High	High	High	High	Not Found	Peak Found	Peak Found	Peak Found	Peak Found	Peak Found
489			High	O43657	Tetraspanin-6	29.317	24	6	43	6	other biological processes	plasma membrane;other membranes		TSPAN6	0.498	0.0282976	133.5	66.5	High	High	High	High	High	High	High	High	High	High	High	High
490			High	P00813	Adenosine deaminase	29.246	28	9	16	9	cell adhesion;cell cycle OR cell proliferation;other metabolic processes;stress response;transport;developmental processes;signal transduction;other biological processes	plasma membrane;other membranes;cytosol;other cytoplasmic organelle;other cell component	other molecular function	ADA	0.977	0.737222	101.2	98.8	Peak Found	High	Peak Found	Peak Found	Peak Found	Peak Found	Peak Found	Peak Found	High	Peak Found	Peak Found	High	Met-loss+Acetyl [N-Term]
491			High	Q96FZ7	Charged multivesicular body protein 6	29.096	27	5	30	5	cell cycle OR cell proliferation;cell organization and biogenesis;protein metabolism;other metabolic processes;stress response;transport;other biological processes	plasma membrane;other membranes;cytosol;cytoskeleton;nucleus;other cytoplasmic organelle;other cell component	other molecular function	CHMP6	0.019	3.19444e-07	196.2	3.8	High	High	High	High	High	High	Peak Found	Peak Found	Peak Found	Peak Found	Peak Found	Peak Found
492			High	Q08431	Lactadherin	28.705	27	8	29	8	cell adhesion;transport;developmental processes;other biological processes	non-structural extracellular;plasma membrane;other membranes;ER/Golgi	signal transduction activity or receptor binding;other molecular function	MFGE8	0.134	0.0487483	176.4	23.6	High	High	High	Peak Found	High	High	Peak Found	Peak Found	High	High	Peak Found	High
493			High	P14780	Matrix metalloproteinase-9	28.622	18	11	20	11	cell organization and biogenesis;protein metabolism;other metabolic processes;stress response;developmental processes;signal transduction;other biological processes	non-structural extracellular;other cell component	other molecular function	MMP9	0.577	0.378792	126.8	73.2	Peak Found	Peak Found	Peak Found	Peak Found	Peak Found	Peak Found	Peak Found	Peak Found	High	High	Peak Found	High
494			High	Q9UQN3	Charged multivesicular body protein 2b	28.558	35	9	60	9	cell cycle OR cell proliferation;cell organization and biogenesis;protein metabolism;other metabolic processes;stress response;transport;other biological processes	plasma membrane;other membranes;cytosol;cytoskeleton;nucleus;other cytoplasmic organelle;other cell component	other molecular function	CHMP2B	0.021	0.000133165	195.9	4.1	High	High	High	High	High	High	Peak Found	Peak Found	Peak Found	Peak Found	Peak Found	Peak Found	Phospho [S199(100)]
495			High	O60291	E3 ubiquitin-protein ligase MGRN1	28.537	15	6	8	6	protein metabolism;other metabolic processes;transport;other biological processes	plasma membrane;other membranes;cytosol;ER/Golgi;nucleus;other cytoplasmic organelle;other cell component	other molecular function	MGRN1	0.051	0.0850054	190.3	9.7	Peak Found	Peak Found	High	Peak Found	High	High	Peak Found	Not Found	Peak Found	Peak Found	Not Found	Not Found
496			High	O60547	GDP-mannose 4,6 dehydratase	28.402	22	7	27	7	other metabolic processes;signal transduction	cytosol;other cell component	other molecular function	GMDS	0.01		199.9	0.1	High	High	High	High	High	High	Not Found	Not Found	Not Found	Not Found	Peak Found	Not Found
497			High	P51993	Alpha-(1,3)-fucosyltransferase 6	28.182	25	7	30	7	protein metabolism;other metabolic processes	non-structural extracellular;other membranes;ER/Golgi	other molecular function	FUT6	10.851	0.135861	16.9	183.1	High	Peak Found	Peak Found	High	Peak Found	Not Found	High	Peak Found	High	High	Peak Found	High
498			High	P20339	Ras-related protein Rab-5A	28.178	41	7	30	4	cell-cell signaling;cell organization and biogenesis;transport;signal transduction;other biological processes	plasma membrane;other membranes;cytosol;cytoskeleton;ER/Golgi;nucleus;other cytoplasmic organelle;other cell component	other molecular function	RAB5A	0.127	0.142193	177.5	22.5	Peak Found	High	High	Peak Found	High	High	Peak Found	Not Found	Peak Found	Not Found	Not Found	Peak Found
499			High	O95336	6-phosphogluconolactonase	28.102	39	7	32	7	other metabolic processes	cytosol;other cell component	other molecular function	PGLS	0.018	0.00404406	196.6	3.4	High	High	High	High	High	High	Not Found	Peak Found	Not Found	Not Found	Peak Found	Not Found
500			High	Q9BV40	Vesicle-associated membrane protein 8	27.981	53	6	31	6	cell organization and biogenesis;other metabolic processes;stress response;transport;other biological processes	plasma membrane;other membranes;cytosol;other cytoplasmic organelle;other cell component	other molecular function	VAMP8	0.09	0.00464925	183.5	16.5	High	High	High	High	High	High	Peak Found	Peak Found	Peak Found	Peak Found	Peak Found	Peak Found	Acetyl [N-Term]
501			High	O95498	Vascular non-inflammatory molecule 2	27.739	14	5	23	5	other metabolic processes	non-structural extracellular;plasma membrane;other membranes	other molecular function	VNN2	0.123	0.00241692	178.1	21.9	Peak Found	High	High	Peak Found	High	High	Peak Found	Peak Found	High	Peak Found	Peak Found	Peak Found
502			High	P30085	UMP-CMP kinase	27.578	29	5	49	5	other metabolic processes	cytosol;nucleus;other cell component	kinase activity;other molecular function	CMPK1	0.01	0.000366669	198.2	1.8	High	High	High	High	High	High	Not Found	Peak Found	Peak Found	Not Found	Peak Found	Peak Found
503			High	Q9H0E2	Toll-interacting protein	27.553	27	7	26	7	protein metabolism;other metabolic processes;stress response;signal transduction;other biological processes	non-structural extracellular;cytosol;nucleus;other cytoplasmic organelle;other cell component	signal transduction activity or receptor binding;other molecular function	TOLLIP	0.107	1.06384e-05	180.6	19.4	High	High	High	High	High	High	Peak Found	Peak Found	High	Peak Found	Peak Found	Peak Found	Met-loss+Acetyl [N-Term]
504			High	Q9BZ29	Dedicator of cytokinesis protein 9	27.529	5	10	24	10	signal transduction;other biological processes	cytosol;other cell component	enzyme regulator activity	DOCK9	0.01	0.000158324	198.1	1.9	High	High	High	High	High	High	Peak Found	Peak Found	Not Found	Peak Found	Peak Found	Peak Found
505			High	O60664	Perilipin-3	27.399	19	6	11	6	cell organization and biogenesis;stress response;transport;other biological processes	other membranes;cytosol;ER/Golgi;other cytoplasmic organelle;other cell component		PLIN3	0.13	0.0227951	176.9	23.1	Peak Found	High	High	Peak Found	High	High	Not Found	Peak Found	Peak Found	Not Found	Not Found	Peak Found
506			High	P10599	Thioredoxin	27.393	51	5	64	5	other biological processes	non-structural extracellular;cytosol;nucleus;other cell component	other molecular function	TXN	0.092	7.67201e-05	183.1	16.9	High	High	High	High	High	High	High	High	High	High	High	High
507			High	P17612	cAMP-dependent protein kinase catalytic subunit alpha	27.36	19	7	31	7	cell organization and biogenesis;protein metabolism;RNA metabolism OR transcription;other metabolic processes;stress response;transport;developmental processes;signal transduction;other biological processes	plasma membrane;other membranes;cytosol;cytoskeleton;mitochondrion;nucleus;other cell component	kinase activity;other molecular function	PRKACA	0.041	0.000163319	192.1	7.9	High	High	High	High	High	High	Peak Found	Peak Found	Peak Found	Peak Found	Peak Found	Peak Found
508			High	P01034	Cystatin-C	27.343	36	4	25	4	cell organization and biogenesis;stress response;other biological processes	non-structural extracellular;plasma membrane;other membranes;ER/Golgi;other cell component	enzyme regulator activity;other molecular function	CST3	11.444	0.590165	16.1	183.9	High	Peak Found	Peak Found	High	Peak Found	Not Found	High	Peak Found	High	High	High	High
509			High	Q15365	Poly(rC)-binding protein 1	27.308	29	9	25	9	RNA metabolism OR transcription;other metabolic processes;other biological processes	cytosol;nucleus;other cell component	nucleic acid binding activity;other molecular function	PCBP1	0.069	4.30188e-05	187.2	12.8	High	High	High	High	High	High	Peak Found	Peak Found	Peak Found	Peak Found	Peak Found	Peak Found
510	Identified		High	P01112	GTPase HRas	27.293	38	6	31	1	cell cycle OR cell proliferation;other metabolic processes;stress response;transport;signal transduction;other biological processes	plasma membrane;other membranes;cytosol;ER/Golgi;nucleus;other cell component	enzyme regulator activity;other molecular function	HRAS	0.01		200		Peak Found	High	High	Peak Found	High	Peak Found	Not Found	Not Found	Not Found	Not Found	Not Found	Not Found
511			High	Q9BSQ5	Cerebral cavernous malformations 2 protein	27.281	20	7	15	7	cell organization and biogenesis;stress response;developmental processes;signal transduction;other biological processes	mitochondrion;other cell component		CCM2	0.035	1.44039e-05	193.2	6.8	Peak Found	High	High	Peak Found	High	High	Peak Found	Peak Found	Peak Found	Peak Found	Not Found	Peak Found
512			High	Q9Y5X1	Sorting nexin-9	27.276	15	6	21	6	cell cycle OR cell proliferation;cell organization and biogenesis;transport;other biological processes	plasma membrane;other membranes;cytosol;cytoskeleton;ER/Golgi;other cell component	other molecular function	SNX9	0.514	0.000377351	132.1	67.9	High	High	High	High	High	High	Peak Found	Peak Found	Peak Found	Peak Found	Peak Found	Peak Found
513			High	Q14642	Inositol polyphosphate-5-phosphatase A	26.982	19	8	27	8	other metabolic processes;signal transduction;other biological processes	plasma membrane;other membranes;other cell component	other molecular function	INPP5A	0.056	2.65687e-05	189.5	10.5	High	High	High	High	High	High	Peak Found	Peak Found	Peak Found	Peak Found	Peak Found	Peak Found
514			High	Q14689	Disco-interacting protein 2 homolog A	26.904	8	11	36	6	cell organization and biogenesis;other metabolic processes;developmental processes;other biological processes	plasma membrane;other membranes;mitochondrion;other cell component	other molecular function	DIP2A	0.033	0.0512908	193.6	6.4	High	High	High	Peak Found	Peak Found	High	Not Found	Peak Found	Peak Found	Not Found	Not Found	Peak Found
515			High	Q96C24	Synaptotagmin-like protein 4	26.893	16	10	36	10	cell-cell signaling;cell organization and biogenesis;stress response;transport;other biological processes	plasma membrane;other membranes;ER/Golgi;other cytoplasmic organelle	signal transduction activity or receptor binding;other molecular function	SYTL4	0.079	4.38594e-06	185.4	14.6	High	High	High	High	High	High	Peak Found	Peak Found	Peak Found	Peak Found	Peak Found	Peak Found
516	Identified		High	Q96HC4	PDZ and LIM domain protein 5	26.814	16	8	17	8	cell organization and biogenesis;developmental processes;other biological processes	other membranes;cytosol;cytoskeleton;other cell component	cytoskeletal activity;other molecular function	PDLIM5	0.01		200		Peak Found	High	High	Peak Found	High	High	Not Found	Not Found	Not Found	Not Found	Not Found	Not Found
517			High	P05109	Protein S100-A8	26.789	55	6	109	6	cell adhesion;cell-cell signaling;protein metabolism;other metabolic processes;stress response;transport;developmental processes;other biological processes	non-structural extracellular;plasma membrane;other membranes;cytosol;cytoskeleton;other cell component	signal transduction activity or receptor binding;cytoskeletal activity;other molecular function	S100A8	0.678	0.0475603	119.2	80.8	High	High	High	High	High	High	High	Peak Found	High	High	High	High
518			High	P60033	CD81 antigen	26.672	19	3	58	3	transport;other biological processes	non-structural extracellular;plasma membrane;other membranes;other cell component	signal transduction activity or receptor binding;other molecular function	CD81	0.826	0.742868	109.6	90.4	High	High	High	High	High	High	High	High	High	High	High	High
519			High	P01619	Immunoglobulin kappa variable 3-20	26.527	47	4	99	2	stress response;other biological processes	non-structural extracellular;plasma membrane;other membranes	other molecular function	IGKV3-20	4.441	6.32643e-08	36.8	163.2	High	High	High	High	High	High	High	High	High	High	High	High
520			High	O75348	V-type proton ATPase subunit G 1	26.523	45	5	58	5	cell organization and biogenesis;transport;other biological processes	plasma membrane;other membranes;cytosol;other cytoplasmic organelle;other cell component	transporter activity;other molecular function	ATP6V1G1	0.01	0.000136768	198.8	1.2	High	High	High	High	High	High	Peak Found	Peak Found	Peak Found	Not Found	Peak Found	Peak Found	Met-loss+Acetyl [N-Term]
521			High	Q6MZM9	Proline-rich protein 27	26.485	23	3	90	3				PRR27	1.853	0.693423	70.1	129.9	High	Peak Found	Peak Found	High	Peak Found	Peak Found	Peak Found	Peak Found	High	Peak Found	Peak Found	High
522			High	P28325	Cystatin-D	26.451	25	3	120	3	other biological processes	non-structural extracellular;other cell component	enzyme regulator activity	CST5	11.724	0.057412	15.7	184.3	High	High	High	High	High	High	High	High	High	High	High	High
523			High	O14950	Myosin regulatory light chain 12B	26.418	44	6	28	6	other biological processes	cytosol;cytoskeleton;other cell component	cytoskeletal activity;other molecular function	MYL12B	0.041	0.000216872	192.1	7.9	High	High	High	High	High	High	Peak Found	Peak Found	Peak Found	Peak Found	Peak Found	High
524			High	P54727	UV excision repair protein RAD23 homolog B	26.295	20	6	25	6	protein metabolism;DNA metabolism;other metabolic processes;stress response;developmental processes;other biological processes	cytosol;nucleus;other cell component	nucleic acid binding activity;other molecular function	RAD23B	0.148	0.00130712	174.2	25.8	High	High	High	High	High	High	Peak Found	Peak Found	Peak Found	Peak Found	Peak Found	Peak Found
525			High	Q9NWQ8	Phosphoprotein associated with glycosphingolipid-enriched microdomains 1	26.212	19	7	33	7	signal transduction;other biological processes	plasma membrane;other membranes	other molecular function	PAG1	0.061		188.6	11.4	High	High	High	High	High	High	Not Found	Peak Found	Not Found	Not Found	Not Found	Not Found
526			High	P06753-2	Isoform 2 of Tropomyosin alpha-3 chain	26.138	31	9	38	5				TPM3	0.113	0.00021624	179.7	20.3	High	High	High	High	High	High	Peak Found	Not Found	Peak Found	Peak Found	Peak Found	Peak Found	Met-loss+Acetyl [N-Term]
527			High	Q9HD42	Charged multivesicular body protein 1a	26.084	33	9	54	9	cell cycle OR cell proliferation;cell organization and biogenesis;protein metabolism;other metabolic processes;stress response;transport;other biological processes	plasma membrane;other membranes;cytosol;cytoskeleton;nucleus;other cytoplasmic organelle;other cell component	other molecular function	CHMP1A	0.01	7.15431e-06	198.8	1.2	High	High	High	High	High	High	Peak Found	Peak Found	Peak Found	Peak Found	Peak Found	Peak Found	Acetyl [N-Term]
528			High	Q07654	Trefoil factor 3	26.001	21	3	101	3					1.059	0.917288	97.1	102.9	High	High	High	High	High	High	High	High	High	High	High	High
529			High	O43175	D-3-phosphoglycerate dehydrogenase	25.82	13	6	32	6	cell cycle OR cell proliferation;cell organization and biogenesis;other metabolic processes;developmental processes;other biological processes	cytosol	other molecular function	PHGDH	0.01		198.6	1.4	High	High	High	High	High	High	Not Found	Peak Found	Not Found	Not Found	Not Found	Not Found
530			High	P30153	Serine/threonine-protein phosphatase 2A 65 kDa regulatory subunit A alpha isoform	25.675	16	7	18	7	cell cycle OR cell proliferation;cell organization and biogenesis;protein metabolism;RNA metabolism OR transcription;other metabolic processes;signal transduction;other biological processes	plasma membrane;other membranes;cytosol;cytoskeleton;mitochondrion;nucleus;other cell component	enzyme regulator activity;other molecular function	PPP2R1A	1.079	0.237609	96.2	103.8	High	High	High	High	High	High	Peak Found	Peak Found	Peak Found	Peak Found	Peak Found	Peak Found
531			High	Q9H0M0	NEDD4-like E3 ubiquitin-protein ligase WWP1	25.52	10	9	17	7	protein metabolism;other metabolic processes;transport;developmental processes;signal transduction;other biological processes	plasma membrane;other membranes;cytosol;nucleus;other cell component	other molecular function	WWP1	0.01		197.9	2.1	Peak Found	High	High	Peak Found	High	High	Not Found	Not Found	Peak Found	Not Found	Not Found	Not Found
532			High	A0A0C4DH38	Immunoglobulin heavy variable 5-51	25.048	53	5	33	3	cell organization and biogenesis;stress response;transport;signal transduction;other biological processes	non-structural extracellular;plasma membrane;other membranes	signal transduction activity or receptor binding;other molecular function	IGHV5-51	23.572	0.00574401	8.1	191.9	Peak Found	Peak Found	Peak Found	Peak Found	Peak Found	Peak Found	High	High	High	High	High	Peak Found
533			High	Q9UN36	Protein NDRG2	24.709	17	4	26	4	cell-cell signaling;cell cycle OR cell proliferation;signal transduction;other biological processes	cytosol;ER/Golgi;nucleus;other cell component		NDRG2	0.014	0.00604257	197.2	2.8	High	High	High	High	High	High	Not Found	Not Found	High	Peak Found	Peak Found	Peak Found	Met-loss+Acetyl [N-Term]
534			High	P61088	Ubiquitin-conjugating enzyme E2 N	24.686	43	5	23	5	protein metabolism;DNA metabolism;other metabolic processes;stress response;signal transduction;other biological processes	cytosol;nucleus;other cell component	other molecular function	UBE2N	0.032	3.59009e-07	193.8	6.2	Peak Found	High	High	High	High	High	Not Found	Peak Found	Peak Found	Peak Found	Peak Found	Peak Found
535			High	Q13418	Integrin-linked protein kinase	24.672	19	8	19	8	cell adhesion;cell cycle OR cell proliferation;cell organization and biogenesis;protein metabolism;other metabolic processes;developmental processes;signal transduction;other biological processes	plasma membrane;other membranes;cytosol;cytoskeleton;nucleus;other cell component	kinase activity;other molecular function	ILK	0.032	0.000829734	193.8	6.2	Peak Found	High	High	Peak Found	High	High	Not Found	Not Found	Peak Found	Not Found	Not Found	Peak Found
536			High	P17213	Bactericidal permeability-increasing protein	24.564	22	7	37	7	stress response;signal transduction;other biological processes	non-structural extracellular;other membranes;other cytoplasmic organelle;other cell component	other molecular function	BPI	0.682	0.259347	118.9	81.1	High	High	Peak Found	High	High	High	High	High	High	High	High	High
537			High	P31949	Protein S100-A11	24.539	50	5	61	5	signal transduction;other biological processes	nucleus;other cell component	other molecular function	S100A11	0.012	5.5315e-07	197.6	2.4	High	High	High	High	High	High	Peak Found	High	High	Peak Found	High	High
538			High	P02671	Fibrinogen alpha chain	24.536	9	7	25	7	cell adhesion;cell organization and biogenesis;protein metabolism;other metabolic processes;stress response;other biological processes	non-structural extracellular;plasma membrane;other membranes;ER/Golgi;other cell component	signal transduction activity or receptor binding;other molecular function	FGA	1.639	0.777431	75.8	124.2	High	Peak Found	Peak Found	High	High	Peak Found	High	Peak Found	High	High	Peak Found	High
539			High	Q14376	UDP-glucose 4-epimerase	24.533	12	3	14	3	other metabolic processes	cytosol	other molecular function	GALE	0.083	3.00051e-06	184.6	15.4	High	High	High	High	High	High	Peak Found	Peak Found	Not Found	Peak Found	Peak Found	Peak Found
540			High	P00450	Ceruloplasmin	24.46	14	10	19	10	transport;other biological processes	non-structural extracellular;plasma membrane;other membranes;ER/Golgi	other molecular function	CP	2.649	0.0535687	54.8	145.2	Peak Found	Peak Found	High	Peak Found	Peak Found	High	High	Peak Found	High	High	Peak Found	High
541			High	Q9Y6M4	Casein kinase I isoform gamma-3	24.41	19	8	24	5	cell-cell signaling;protein metabolism;other metabolic processes;transport;signal transduction;other biological processes	plasma membrane;other membranes;nucleus;other cell component	kinase activity;other molecular function	CSNK1G3	0.212	0.00176594	165	35	Peak Found	High	High	Peak Found	High	High	Peak Found	Peak Found	Peak Found	Peak Found	Peak Found	Peak Found
542			High	Q14914	Prostaglandin reductase 1	24.234	22	6	21	6	other metabolic processes;other biological processes	other cell component	other molecular function	PTGR1	0.061	2.28947e-05	188.5	11.5	High	High	High	High	High	High	Peak Found	Peak Found	Peak Found	Peak Found	Peak Found	Peak Found
543	Identified		High	Q8IX04	Ubiquitin-conjugating enzyme E2 variant 3	24.136	15	7	27	7	protein metabolism;other metabolic processes;transport	other membranes;other cytoplasmic organelle	other molecular function	UEVLD	0.01		200		High	High	High	High	High	High	Not Found	Not Found	Not Found	Not Found	Not Found	Not Found
544			High	A0A0B4J1X5	Immunoglobulin heavy variable 3-74	24.043	38	4	132	2	cell organization and biogenesis;stress response;transport;signal transduction;other biological processes	non-structural extracellular;plasma membrane;other membranes	signal transduction activity or receptor binding;other molecular function	IGHV3-74	5.711	1.95282e-05	29.8	170.2	High	High	High	High	High	High	High	High	High	High	High	High
545			High	P02787	Serotransferrin	23.981	14	8	13	8					2.226	0.0661847	62	138	Peak Found	High	High	Peak Found	Peak Found	Peak Found	Peak Found	Peak Found	High	Peak Found	Peak Found	High
546			High	Q9HCN3	Post-GPI attachment to proteins factor 6	23.95	8	5	23	5	other metabolic processes	plasma membrane;other membranes	other molecular function	PGAP6	0.045	9.21504e-07	191.4	8.6	High	High	High	High	High	High	Peak Found	Peak Found	Peak Found	Peak Found	Peak Found	Peak Found
547			High	O95164	Ubiquitin-like protein 3	23.913	47	5	27	5		plasma membrane;other membranes		UBL3	0.022	0.00366147	195.7	4.3	High	High	High	High	High	High	Not Found	Not Found	Peak Found	Peak Found	Peak Found	Peak Found
548	Identified		High	P41743	Protein kinase C iota type	23.836	11	5	13	3	cell organization and biogenesis;protein metabolism;other metabolic processes;transport;developmental processes;signal transduction;other biological processes	plasma membrane;other membranes;cytosol;cytoskeleton;ER/Golgi;nucleus;other cytoplasmic organelle;other cell component	kinase activity;other molecular function	PRKCI	0.01		200		High	High	High	Peak Found	High	High	Not Found	Not Found	Not Found	Not Found	Not Found	Not Found
549			High	O00462	Beta-mannosidase	23.787	9	7	20	7	protein metabolism;other metabolic processes	plasma membrane;other membranes;other cytoplasmic organelle	other molecular function	MANBA	27.35	0.0070932	7.1	192.9	Peak Found	Peak Found	Not Found	Peak Found	Not Found	Not Found	High	Peak Found	High	High	Peak Found	High
550			High	Q16851	UTP--glucose-1-phosphate uridylyltransferase	23.734	17	8	24	8	other metabolic processes;developmental processes	cytosol;other cell component	other molecular function	UGP2	3.144	0.00174708	48.3	151.7	Peak Found	High	High	High	High	High	Peak Found	Peak Found	High	Peak Found	Peak Found	High
551			High	Q86VN1	Vacuolar protein-sorting-associated protein 36	23.663	20	7	25	7	cell organization and biogenesis;protein metabolism;other metabolic processes;transport	other membranes;cytosol;nucleus;other cytoplasmic organelle	other molecular function	VPS36	0.074	0.00483134	186.2	13.8	High	High	High	High	High	High	Peak Found	Peak Found	Not Found	Peak Found	Peak Found	Peak Found
552			High	P25786	Proteasome subunit alpha type-1	23.553	28	7	28	7	protein metabolism;other metabolic processes;other biological processes	cytosol;cytoskeleton;nucleus;other cell component	nucleic acid binding activity;other molecular function	PSMA1	5.245	0.000137092	32	168	Peak Found	Peak Found	Peak Found	Peak Found	High	Peak Found	High	Peak Found	High	High	High	High
553			High	Q99961	Endophilin-A2	23.289	19	7	14	7	cell organization and biogenesis;transport;developmental processes;signal transduction	other membranes;cytosol;cytoskeleton;other cytoplasmic organelle;other cell component	other molecular function	SH3GL1	0.019	7.06039e-07	196.3	3.7	Peak Found	High	High	Peak Found	High	High	Peak Found	Peak Found	Peak Found	Not Found	Peak Found	Peak Found
554			High	A8MQ03	Cysteine-rich tail protein 1	23.078	34	3	10	3			other molecular function	CYSRT1	0.023	0.00201734	195.5	4.5	Peak Found	High	High	Peak Found	High	High	Not Found	Peak Found	Peak Found	Not Found	Peak Found	Peak Found	Acetyl [N-Term]
555			High	P42356	Phosphatidylinositol 4-kinase alpha	23.053	5	8	15	8	other metabolic processes;signal transduction;other biological processes	plasma membrane;other membranes;cytosol;ER/Golgi;other cell component	kinase activity;other molecular function	PI4KA	0.094	0.0043696	182.9	17.1	High	High	High	Peak Found	High	High	Peak Found	Peak Found	Not Found	Peak Found	Peak Found	Not Found
556	Identified		High	P21291	Cysteine and glycine-rich protein 1	23.006	39	5	20	5	cell organization and biogenesis;other biological processes	cytoskeleton;nucleus;other cell component	cytoskeletal activity;other molecular function	CSRP1	0.01		200		High	High	High	High	High	High	Not Found	Not Found	Not Found	Not Found	Not Found	Not Found
557			High	P31944	Caspase-14	22.883	22	6	14	6	protein metabolism;other biological processes	plasma membrane;cytosol;cytoskeleton;mitochondrion;nucleus;other cell component	other molecular function	CASP14	0.333	0.0459415	150	50	High	High	Peak Found	High	Peak Found	Peak Found	Peak Found	Peak Found	Not Found	Peak Found	Peak Found	Peak Found
558			High	P06331	Immunoglobulin heavy variable 4-34	22.849	37	3	81	2	cell organization and biogenesis;stress response;transport;signal transduction;other biological processes	non-structural extracellular;plasma membrane;other membranes	signal transduction activity or receptor binding;other molecular function	IGHV4-34	7.231	0.000335643	24.3	175.7	High	High	High	High	High	High	High	High	High	High	High	High
559			High	Q05655	Protein kinase C delta type	22.67	11	6	10	6	cell cycle OR cell proliferation;cell organization and biogenesis;protein metabolism;other metabolic processes;stress response;transport;signal transduction;other biological processes	non-structural extracellular;plasma membrane;other membranes;cytosol;mitochondrion;ER/Golgi;nucleus;other cytoplasmic organelle;other cell component	enzyme regulator activity;kinase activity;other molecular function	PRKCD	0.082	2.01013e-05	184.8	15.2	Peak Found	High	Peak Found	Peak Found	High	High	Peak Found	Peak Found	Not Found	Peak Found	Peak Found	Peak Found
560			High	P60903	Protein S100-A10	22.636	36	4	23	4	cell organization and biogenesis;RNA metabolism OR transcription;other metabolic processes;transport;other biological processes	non-structural extracellular;plasma membrane;other membranes;nucleus;other cell component	other molecular function	S100A10	0.102	0.00551852	181.4	18.6	High	High	High	High	High	High	Peak Found	Not Found	Peak Found	Peak Found	Peak Found	Peak Found	Met-loss [N-Term]
561			High	Q9H9S4	Calcium-binding protein 39-like	22.633	14	5	37	2	signal transduction;other biological processes	cytosol;other cell component	enzyme regulator activity	CAB39L	0.055		189.5	10.5	High	High	High	High	High	High	Not Found	Peak Found	Not Found	Not Found	Not Found	Not Found
562			High	P31948	Stress-induced-phosphoprotein 1	22.425	16	10	18	10	other biological processes	cytosol;ER/Golgi;nucleus;other cell component	other molecular function	STIP1	0.06	1.73263e-05	188.6	11.4	Peak Found	High	High	Peak Found	High	High	Peak Found	Peak Found	Peak Found	Peak Found	Peak Found	Peak Found
563	Identified		High	Q12792	Twinfilin-1	22.332	23	7	14	5	cell organization and biogenesis;other biological processes	plasma membrane;other membranes;cytosol;cytoskeleton;other cell component	cytoskeletal activity;other molecular function	TWF1	0.05	1.77453e-05	190.5	9.5	High	High	High	High	High	High	Not Found	Not Found	Not Found	Not Found	Not Found	Not Found	Met-loss+Acetyl [N-Term]
564			High	Q9HC38-2	Isoform 2 of Glyoxalase domain-containing protein 4	22.308	21	7	27	7				GLOD4	0.072	1.40492e-05	186.5	13.5	High	High	High	High	High	High	Peak Found	Peak Found	Peak Found	Peak Found	Peak Found	Peak Found
565			High	Q9NSB8	Homer protein homolog 2	22.242	23	8	16	7	signal transduction;other biological processes	plasma membrane;other membranes;cytosol;other cell component	signal transduction activity or receptor binding;cytoskeletal activity;other molecular function	HOMER2	0.031	3.78504e-07	193.9	6.1	High	High	High	High	High	High	Not Found	Peak Found	Not Found	Not Found	Peak Found	Not Found
566			High	Q9H173	Nucleotide exchange factor SIL1	22.238	15	6	20	6	transport;other biological processes	ER/Golgi	other molecular function	SIL1	3.464	0.508997	44.8	155.2	High	Peak Found	Not Found	High	Peak Found	Not Found	High	High	High	High	Peak Found	High
567			High	Q8N9N7	Leucine-rich repeat-containing protein 57	22.23	23	5	17	5		other membranes		LRRC57	0.053	7.94666e-05	189.9	10.1	Peak Found	High	High	Peak Found	High	High	Peak Found	Peak Found	Peak Found	Peak Found	Peak Found	Peak Found
568			High	Q6P9B6	MTOR-associated protein MEAK7	22.174	18	6	16	6	signal transduction;other biological processes	other membranes;cytosol;nucleus;other cytoplasmic organelle;other cell component		MEAK7	0.037	0.00919684	192.9	7.1	Peak Found	High	High	Peak Found	High	High	Not Found	Peak Found	Not Found	Peak Found	Not Found	Not Found
569			High	P50570	Dynamin-2	22.138	9	7	15	7	cell cycle OR cell proliferation;cell organization and biogenesis;transport;developmental processes;signal transduction;other biological processes	plasma membrane;other membranes;cytosol;cytoskeleton;ER/Golgi;nucleus;other cytoplasmic organelle;other cell component	signal transduction activity or receptor binding;cytoskeletal activity;other molecular function	DNM2	4.075	0.916051	39.4	160.6	High	High	High	High	High	High	Peak Found	Peak Found	Peak Found	Peak Found	Peak Found	Peak Found
570			High	Q9UM54-1	Isoform 1 of Unconventional myosin-VI	22.06	7	7	14	7				MYO6	0.05		190.5	9.5	Peak Found	High	High	Peak Found	High	High	Not Found	Peak Found	Not Found	Not Found	Not Found	Not Found
571			High	Q9BRF8	Serine/threonine-protein phosphatase CPPED1	22.04	21	6	19	6		non-structural extracellular;plasma membrane;other membranes;cytosol;other cytoplasmic organelle	other molecular function	CPPED1	0.034	3.20189e-05	193.5	6.5	High	High	High	High	High	High	Peak Found	Peak Found	Peak Found	Peak Found	Peak Found	Peak Found	Met-loss+Acetyl [N-Term]
572			High	P06312	Immunoglobulin kappa variable 4-1	21.84	36	4	108	4	other biological processes	non-structural extracellular;plasma membrane;other membranes;other cell component	other molecular function	IGKV4-1	4.519	4.54874e-06	36.2	163.8	High	High	High	High	High	High	High	High	High	High	High	High
573	Identified		High	P35240	Merlin	21.778	12	6	12	6	cell cycle OR cell proliferation;cell organization and biogenesis;developmental processes;signal transduction;other biological processes	plasma membrane;other membranes;cytosol;cytoskeleton;nucleus;other cytoplasmic organelle;other cell component	signal transduction activity or receptor binding;cytoskeletal activity	NF2	0.01		200		High	High	High	Peak Found	High	High	Not Found	Not Found	Not Found	Not Found	Not Found	Not Found
574			High	Q13438	Protein OS-9	21.725	10	6	12	6	protein metabolism;other metabolic processes;stress response;transport;signal transduction;other biological processes	other membranes;ER/Golgi	other molecular function	OS9	34.517	0.00994024	5.6	194.4	High	Peak Found	Peak Found	High	Peak Found	Peak Found	Peak Found	Peak Found	High	Peak Found	Peak Found	High
575			High	Q14254	Flotillin-2	21.623	16	6	9	6	cell adhesion;transport;other biological processes	plasma membrane;other membranes;other cytoplasmic organelle;other cell component		FLOT2	0.06	0.0142823	188.8	11.2	Peak Found	High	Peak Found	Peak Found	High	High	Not Found	Peak Found	Peak Found	Not Found	Peak Found	Peak Found
576			High	P61421	V-type proton ATPase subunit d 1	21.586	21	8	48	8	cell organization and biogenesis;transport;developmental processes;other biological processes	plasma membrane;other membranes;ER/Golgi;other cytoplasmic organelle;other cell component	transporter activity;other molecular function	ATP6V0D1	0.028	0.000603286	194.5	5.5	High	High	High	High	High	High	Peak Found	Peak Found	Peak Found	Peak Found	Peak Found	Peak Found
577			High	P35237	Serpin B6	21.571	16	6	15	6	stress response;other biological processes	non-structural extracellular;plasma membrane;other membranes;cytosol;other cell component	enzyme regulator activity;other molecular function	SERPINB6	0.011		197.9	2.1	Peak Found	High	High	Peak Found	High	High	Not Found	Peak Found	Not Found	Not Found	Not Found	Not Found
578			High	Q8TED4-2	Isoform 2 of Glucose-6-phosphate exchanger SLC37A2	21.526	11	5	79	5				SLC37A2	0.117	2.31708e-07	179	21	High	High	High	High	High	High	High	High	High	High	High	High
579			High	O43291	Kunitz-type protease inhibitor 2	21.52	20	5	19	5	cell organization and biogenesis;developmental processes;other biological processes	non-structural extracellular;plasma membrane;other membranes;other cell component	enzyme regulator activity	SPINT2	1.278	0.567722	87.8	112.2	Peak Found	High	High	Peak Found	High	High	Peak Found	Peak Found	Peak Found	Peak Found	Peak Found	High
580			High	Q13443	Disintegrin and metalloproteinase domain-containing protein 9	21.469	9	7	16	7	cell adhesion;protein metabolism;other metabolic processes;stress response;signal transduction;other biological processes	non-structural extracellular;plasma membrane;other membranes;other cell component	signal transduction activity or receptor binding;other molecular function	ADAM9	0.01		199.5	0.5	Peak Found	High	High	Peak Found	High	High	Not Found	Not Found	Not Found	Not Found	Not Found	Peak Found
581			High	P27449	V-type proton ATPase 16 kDa proteolipid subunit	21.465	16	2	8	2	cell organization and biogenesis;other metabolic processes;transport;other biological processes	plasma membrane;other membranes;ER/Golgi;other cytoplasmic organelle;other cell component	transporter activity;other molecular function	ATP6V0C	0.043	0.0488944	191.7	8.3	Peak Found	High	High	Peak Found	High	High	Peak Found	Not Found	Peak Found	Peak Found	Peak Found	Peak Found
582			High	P0DJI8	Serum amyloid A-1 protein	21.322	36	3	19	2	stress response;other biological processes	non-structural extracellular;cytoskeleton;other cell component	signal transduction activity or receptor binding;other molecular function	SAA1	0.261	0.833335	158.6	41.4	High	High	Not Found	High	High	Not Found	Peak Found	Peak Found	High	Not Found	Not Found	High
583			High	P13688	Carcinoembryonic antigen-related cell adhesion molecule 1	21.17	13	4	25	3	cell adhesion;cell cycle OR cell proliferation;protein metabolism;other metabolic processes;stress response;transport;developmental processes;signal transduction;other biological processes	plasma membrane;other membranes;ER/Golgi;other cell component	transporter activity;cytoskeletal activity;other molecular function	CEACAM1	0.047	0.00771432	191	9	Peak Found	High	High	Peak Found	High	High	Peak Found	Peak Found	High	Peak Found	Not Found	Peak Found
584			High	Q5VV41	Rho guanine nucleotide exchange factor 16	20.973	11	6	15	6	other biological processes	cytosol	signal transduction activity or receptor binding;enzyme regulator activity;other molecular function	ARHGEF16	0.065	6.50954e-06	187.7	12.3	Peak Found	High	High	Peak Found	High	High	Peak Found	Peak Found	Peak Found	Peak Found	Peak Found	Peak Found
585			High	Q9NVS9	Pyridoxine-5'-phosphate oxidase	20.78	31	6	11	6	other metabolic processes	cytosol	other molecular function	PNPO	1.091	0.264471	95.7	104.3	Peak Found	High	High	Peak Found	High	High	Peak Found	Peak Found	Peak Found	Peak Found	Peak Found	Peak Found
586			High	P08962	CD63 antigen	20.774	8	3	107	3	cell adhesion;transport;other biological processes	non-structural extracellular;plasma membrane;other membranes;nucleus;other cytoplasmic organelle;other cell component		CD63	1.008	0.278578	99.6	100.4	High	High	High	High	High	High	High	High	High	High	High	High
587			High	P63010	AP-2 complex subunit beta	20.754	9	8	15	8	transport;developmental processes	plasma membrane;other membranes;cytosol;other cytoplasmic organelle;other cell component	other molecular function	AP2B1	0.102	7.56107e-05	181.5	18.5	High	High	High	Peak Found	High	High	Peak Found	Peak Found	Peak Found	Peak Found	Peak Found	Not Found
588			High	P28066	Proteasome subunit alpha type-5	20.753	21	4	21	4	protein metabolism;other metabolic processes	non-structural extracellular;cytosol;nucleus;other cell component		PSMA5	5.115	1.07113e-05	32.7	167.3	High	High	High	Peak Found	Peak Found	Peak Found	High	High	High	High	High	High
589			High	O15143	Actin-related protein 2/3 complex subunit 1B	20.749	15	5	21	5	cell organization and biogenesis;other biological processes	cytosol;cytoskeleton;nucleus;other cell component	cytoskeletal activity;other molecular function	ARPC1B	0.088	0.0033829	183.8	16.2	High	High	High	High	High	High	Peak Found	Peak Found	Peak Found	Peak Found	Peak Found	High
590			High	P25788	Proteasome subunit alpha type-3	20.709	25	5	15	5	protein metabolism;other metabolic processes;other biological processes	cytosol;nucleus;other cell component	other molecular function	PSMA3	6.884	3.54853e-05	25.4	174.6	Peak Found	Peak Found	Peak Found	Peak Found	Peak Found	Peak Found	High	High	High	High	Peak Found	High	Met-loss+Acetyl [N-Term]
591			High	P01780	Immunoglobulin heavy variable 3-7	20.665	32	4	136	2	cell organization and biogenesis;stress response;transport;signal transduction;other biological processes	non-structural extracellular;plasma membrane;other membranes	signal transduction activity or receptor binding;other molecular function	IGHV3-7	4.431	1.89047e-05	36.8	163.2	High	High	High	High	High	High	High	High	High	High	High	High
592			High	O95833	Chloride intracellular channel protein 3	20.602	28	5	17	5	transport;signal transduction;other biological processes	other membranes;nucleus;other cell component	transporter activity	CLIC3	0.105	0.000386564	181	19	Peak Found	High	High	Peak Found	High	High	Peak Found	Peak Found	Peak Found	Peak Found	Peak Found	Peak Found
593			High	P01743	Immunoglobulin heavy variable 1-46	20.554	22	2	55	1	cell organization and biogenesis;stress response;transport;signal transduction;other biological processes	non-structural extracellular;plasma membrane;other membranes	signal transduction activity or receptor binding;other molecular function	IGHV1-46	8.054	0.00300571	22.1	177.9	Peak Found	High	Peak Found	Peak Found	High	Peak Found	High	High	High	High	High	High
594			High	P06870	Kallikrein-1	20.438	16	3	39	3	protein metabolism;other metabolic processes;other biological processes	nucleus;other cell component	other molecular function	KLK1	4.64	0.00743633	35.5	164.5	High	High	High	High	High	High	High	High	High	High	High	High
595			High	Q8N9U0	Tandem C2 domains nuclear protein	20.345	12	5	14	5		nucleus		TC2N	0.03	3.05148e-05	194.3	5.7	High	High	High	Peak Found	High	High	Not Found	Not Found	Peak Found	Not Found	Not Found	Peak Found
596			High	Q9UBQ7	Glyoxylate reductase/hydroxypyruvate reductase	20.342	16	4	16	4	other metabolic processes	cytosol;other cytoplasmic organelle;other cell component	other molecular function	GRHPR	0.129	7.17766e-08	177.1	22.9	High	High	High	High	High	High	Peak Found	Peak Found	Peak Found	Peak Found	Peak Found	Peak Found
597			High	P22748	Carbonic anhydrase 4	20.309	23	7	11	7	other metabolic processes;transport	non-structural extracellular;plasma membrane;other membranes;ER/Golgi;other cell component	other molecular function	CA4	0.347	0.220691	148.5	51.5	Peak Found	High	Peak Found	Peak Found	High	High	Peak Found	Not Found	Peak Found	Peak Found	Peak Found	Peak Found
598			High	O00764	Pyridoxal kinase	20.305	24	6	9	6	other metabolic processes	non-structural extracellular;nucleus;other cell component	kinase activity;other molecular function	PDXK	0.075	0.0149237	186.1	13.9	Peak Found	High	High	High	High	High	Peak Found	Peak Found	Peak Found	Peak Found	Not Found	Peak Found
599			High	Q4KMP7	TBC1 domain family member 10B	20.191	9	6	11	6	transport;other biological processes	plasma membrane;other membranes;cytosol	enzyme regulator activity	TBC1D10B	0.092	0.00028663	183.1	16.9	High	High	High	Peak Found	High	High	Not Found	Peak Found	Peak Found	Peak Found	Peak Found	Peak Found
600			High	Q9UBD6	Ammonium transporter Rh type C	20.106	8	3	16	3	transport;other biological processes	plasma membrane;other membranes;other cell component	transporter activity;cytoskeletal activity;other molecular function	RHCG	0.033	0.00068898	193.6	6.4	High	High	High	High	High	High	Peak Found	Peak Found	Not Found	Peak Found	Peak Found	Not Found	Met-loss [N-Term]
601			High	A0A0C4DH31	Immunoglobulin heavy variable 1-18	20.065	24	2	18	1	cell organization and biogenesis;stress response;transport;signal transduction;other biological processes	non-structural extracellular;plasma membrane;other membranes	signal transduction activity or receptor binding;other molecular function	IGHV1-18	5.448	0.0529093	31	169	Not Found	High	Peak Found	Not Found	High	Peak Found	High	High	High	High	High	High
602			High	Q8WV41	Sorting nexin-33	20.022	10	5	9	5	cell cycle OR cell proliferation;cell organization and biogenesis;transport;other biological processes	plasma membrane;other membranes;cytosol;other cell component	other molecular function	SNX33	0.238	0.00936659	161.6	38.4	Peak Found	High	High	Peak Found	High	High	Peak Found	Peak Found	Peak Found	Peak Found	Peak Found	Peak Found
603			High	Q9BYG5	Partitioning defective 6 homolog beta	19.995	18	5	18	5	cell cycle OR cell proliferation;cell organization and biogenesis;developmental processes;other biological processes	plasma membrane;other membranes;cytosol;nucleus;other cell component	other molecular function	PARD6B	0.532	0.368979	130.5	69.5	Peak Found	High	High	Peak Found	High	High	Not Found	Not Found	Peak Found	Peak Found	Not Found	Peak Found
604			High	P08263	Glutathione S-transferase A1	19.924	23	7	20	7	other metabolic processes;other biological processes	cytosol	other molecular function	GSTA1	0.034	1.29509e-05	193.4	6.6	Peak Found	High	High	Peak Found	High	High	Peak Found	Peak Found	Peak Found	Peak Found	Peak Found	Peak Found
605			High	P46108	Adapter molecule crk	19.883	23	5	13	5	cell cycle OR cell proliferation;cell organization and biogenesis;other metabolic processes;stress response;developmental processes;signal transduction;other biological processes	plasma membrane;other membranes;cytosol;cytoskeleton;nucleus;other cell component	signal transduction activity or receptor binding;cytoskeletal activity;other molecular function	CRK	0.074	0.000107727	186.2	13.8	High	High	High	High	High	High	Not Found	Peak Found	Peak Found	Not Found	Peak Found	Peak Found
606			High	Q13113	PDZK1-interacting protein 1	19.826	25	2	47	2		other membranes		PDZK1IP1	0.029	0.0028903	194.3	5.7	High	High	High	High	High	High	Peak Found	High	Peak Found	Peak Found	High	Peak Found
607			High	P62942	Peptidyl-prolyl cis-trans isomerase FKBP1A	19.758	42	3	16	3	cell organization and biogenesis;protein metabolism;other metabolic processes;transport;developmental processes;signal transduction;other biological processes	plasma membrane;other membranes;cytosol;cytoskeleton;ER/Golgi;other cell component	signal transduction activity or receptor binding;other molecular function	FKBP1A	0.026	4.01862e-06	195	5	High	High	High	High	High	High	Peak Found	Peak Found	Peak Found	Peak Found	High	Peak Found	Met-loss [N-Term]
608			High	Q53LP3	Ankyrin repeat domain-containing protein SOWAHC	19.756	22	8	10	8				SOWAHC	0.325	0.393686	150.9	49.1	Peak Found	Peak Found	High	Peak Found	High	High	Peak Found	Not Found	Not Found	High	Not Found	Peak Found
609			High	Q9BRG1	Vacuolar protein-sorting-associated protein 25	19.625	32	5	33	5	cell organization and biogenesis;protein metabolism;other metabolic processes;transport;other biological processes	other membranes;cytosol;nucleus;other cytoplasmic organelle;other cell component	other molecular function	VPS25	0.041	0.00181484	192.2	7.8	High	High	High	High	High	High	Not Found	Peak Found	Peak Found	Peak Found	Peak Found	Not Found
610			High	Q8N4F0	BPI fold-containing family B member 2	19.573	15	7	40	7		non-structural extracellular;ER/Golgi	other molecular function	BPIFB2	4.273	0.0505099	37.9	162.1	Peak Found	Peak Found	High	Peak Found	Peak Found	Peak Found	High	High	High	High	High	High
611			High	Q9H190	Syntenin-2	19.526	17	5	35	5	cell cycle OR cell proliferation;transport;developmental processes;signal transduction	plasma membrane;other membranes;cytosol;ER/Golgi;nucleus;other cell component	other molecular function	SDCBP2	0.369	0.0479157	146.1	53.9	High	High	High	High	High	High	Peak Found	Peak Found	High	Peak Found	Peak Found	High	Met-loss+Acetyl [N-Term]
612			High	P26447	Protein S100-A4	19.385	37	5	23	5	other biological processes	nucleus;other cell component	signal transduction activity or receptor binding;cytoskeletal activity;other molecular function	S100A4	0.011	0.000357974	197.9	2.1	High	High	High	High	High	High	Peak Found	Peak Found	Peak Found	Peak Found	Not Found	Peak Found
613			High	Q92882	Osteoclast-stimulating factor 1	19.321	34	5	16	5	signal transduction;other biological processes	other cell component	other molecular function	OSTF1	0.015	0.0119735	197.1	2.9	High	High	High	Peak Found	High	High	Peak Found	Not Found	Peak Found	Not Found	Not Found	Peak Found	Acetyl [K3]; Met-loss [N-Term]
614			High	P09455	Retinol-binding protein 1	19.248	33	4	12	4	other metabolic processes;transport;other biological processes	cytosol;nucleus;other cell component	other molecular function	RBP1	0.081	0.0232538	185	15	Peak Found	High	High	Peak Found	High	High	Peak Found	Not Found	Not Found	Peak Found	Not Found	Not Found	Met-loss [N-Term]
615	Identified		High	Q13618	Cullin-3	19.247	10	6	11	6	cell-cell signaling;cell cycle OR cell proliferation;cell organization and biogenesis;protein metabolism;other metabolic processes;stress response;transport;developmental processes;signal transduction;other biological processes	plasma membrane;other membranes;cytosol;cytoskeleton;ER/Golgi;nucleus;other cell component	signal transduction activity or receptor binding;other molecular function	CUL3	0.01		200		Peak Found	High	High	Peak Found	High	High	Not Found	Not Found	Not Found	Not Found	Not Found	Not Found
616			High	O95154	Aflatoxin B1 aldehyde reductase member 3	19.245	25	6	16	5	other metabolic processes	cytosol;ER/Golgi;other cell component	other molecular function	AKR7A3	0.055		189.6	10.4	Peak Found	High	High	Peak Found	High	High	Not Found	Not Found	Not Found	Not Found	Peak Found	Not Found
617	Identified		High	P11586	C-1-tetrahydrofolate synthase, cytoplasmic	19.236	7	5	8	5					0.01		200		Peak Found	High	High	Peak Found	High	High	Not Found	Not Found	Not Found	Not Found	Not Found	Not Found
618			High	Q9NZM1	Myoferlin	19.188	4	7	10	7	cell organization and biogenesis;stress response;other biological processes	plasma membrane;other membranes;nucleus;other cell component	other molecular function	MYOF	0.032	0.106455	193.8	6.2	Peak Found	High	High	Peak Found	High	High	Not Found	Not Found	Peak Found	Not Found	Not Found	Peak Found
619			High	P29508	Serpin B3	19.163	17	7	15	7	cell-cell signaling;other biological processes	non-structural extracellular;nucleus;other cytoplasmic organelle;other cell component	enzyme regulator activity;other molecular function	SERPINB3	0.218	0.0012373	164.2	35.8	High	High	High	Peak Found	Peak Found	High	Peak Found	Peak Found	Peak Found	Peak Found	Peak Found	High	Acetyl [N-Term]
620			High	Q15758	Neutral amino acid transporter B(0)	19.055	14	6	14	6	cell organization and biogenesis;transport;other biological processes	plasma membrane;other membranes;other cell component	transporter activity;other molecular function	SLC1A5	1.029	0.170422	98.6	101.4	Peak Found	High	High	Peak Found	High	Peak Found	Peak Found	Peak Found	High	High	Peak Found	High
621			High	B2RUZ4	Small integral membrane protein 1	19.009	44	3	16	3		plasma membrane;other membranes;other cell component	other molecular function	SMIM1	0.014	0.000218626	197.2	2.8	High	High	High	High	High	High	Not Found	Peak Found	Peak Found	Not Found	Peak Found	Peak Found	Acetyl [N-Term]
622			High	P62805	Histone H4	18.994	50	5	27	5	cell organization and biogenesis;other biological processes	non-structural extracellular;nucleus;other cell component	nucleic acid binding activity;other molecular function	H4C1; H4C11; H4C12; H4C13; H4C14; H4C15; H4C16; H4C2; H4C3; H4C4; H4C5; H4C6; H4C8; H4C9	0.251	0.256022	159.8	40.2	High	High	High	High	High	Peak Found	Peak Found	High	High	Peak Found	High	Peak Found
623			High	Q92747	Actin-related protein 2/3 complex subunit 1A	18.958	16	5	12	5	cell organization and biogenesis	plasma membrane;other membranes;cytosol;cytoskeleton;nucleus;other cell component	cytoskeletal activity	ARPC1A	0.061	7.17307e-06	188.5	11.5	High	High	High	High	High	High	Peak Found	Peak Found	Peak Found	Peak Found	Peak Found	Peak Found
624			High	Q15904	V-type proton ATPase subunit S1	18.939	13	6	20	6	cell organization and biogenesis;transport;developmental processes;other biological processes	other membranes;ER/Golgi;other cytoplasmic organelle	other molecular function	ATP6AP1	0.05	0.000663767	190.5	9.5	High	High	High	High	High	High	Peak Found	Peak Found	High	Peak Found	Peak Found	Peak Found
625			High	A0A087WSY6	Immunoglobulin kappa variable 3D-15	18.915	26	2	26	2	other biological processes	non-structural extracellular;plasma membrane;other membranes;other cell component		IGKV3D-15	5.554	0.00142624	30.5	169.5	Peak Found	High	High	Peak Found	High	High	High	High	High	High	High	High
626	Identified		High	Q9Y2E4	Disco-interacting protein 2 homolog C	18.884	3	5	21	2				DIP2C	0.01		200		Peak Found	High	High	Peak Found	Peak Found	High	Not Found	Not Found	Not Found	Not Found	Not Found	Not Found
627			High	Q9GZV4	Eukaryotic translation initiation factor 5A-2	18.88	25	3	15	3	protein metabolism;other metabolic processes;transport;other biological processes	other membranes;cytosol;ER/Golgi;nucleus;other cell component	translation activity;nucleic acid binding activity	EIF5A2	0.01		198.9	1.1	High	High	High	Peak Found	High	High	Not Found	Not Found	Not Found	Not Found	Peak Found	Not Found
628			High	Q16543	Hsp90 co-chaperone Cdc37	18.87	22	7	17	7	stress response;transport;other biological processes	cytosol;other cell component	enzyme regulator activity;other molecular function	CDC37	0.037	0.000292228	192.9	7.1	High	High	High	Peak Found	High	High	Peak Found	Peak Found	Peak Found	Peak Found	Peak Found	Peak Found
629	Identified		High	P12931	Proto-oncogene tyrosine-protein kinase Src	18.632	11	5	21	2	cell adhesion;cell cycle OR cell proliferation;cell organization and biogenesis;protein metabolism;DNA metabolism;other metabolic processes;stress response;transport;developmental processes;signal transduction;other biological processes	plasma membrane;other membranes;cytosol;cytoskeleton;mitochondrion;nucleus;other cytoplasmic organelle;other cell component	signal transduction activity or receptor binding;enzyme regulator activity;kinase activity;other molecular function	SRC	0.01		200		High	High	High	Peak Found	High	High	Not Found	Not Found	Not Found	Not Found	Not Found	Not Found
630			High	O95865	N(G),N(G)-dimethylarginine dimethylaminohydrolase 2	18.613	29	6	17	5	other metabolic processes;signal transduction;other biological processes	cytosol;mitochondrion	other molecular function	DDAH2	0.033	0.117927	193.6	6.4	High	High	High	High	High	High	Not Found	Not Found	Peak Found	Not Found	Not Found	Peak Found
631			High	Q9NP55	BPI fold-containing family A member 1	18.505	17	3	13	3	stress response;other biological processes	non-structural extracellular	other molecular function	BPIFA1	2.678	0.448986	54.4	145.6	Peak Found	Peak Found	High	Peak Found	Peak Found	High	High	Not Found	Peak Found	High	Not Found	Peak Found
632			High	P43490	Nicotinamide phosphoribosyltransferase	18.463	15	7	18	7	cell-cell signaling;other metabolic processes;signal transduction;other biological processes	cytosol;nucleus;other cell component	signal transduction activity or receptor binding;other molecular function	NAMPT	0.177	0.0108827	169.9	30.1	High	High	High	High	High	High	Peak Found	Peak Found	High	Peak Found	Peak Found	High
633			High	P04196	Histidine-rich glycoprotein	18.329	12	6	17	6	stress response;transport;developmental processes;other biological processes	non-structural extracellular;plasma membrane;other membranes;other cytoplasmic organelle;other cell component	signal transduction activity or receptor binding;enzyme regulator activity;other molecular function	HRG	0.609	0.612632	124.3	75.7	High	Peak Found	Not Found	High	Peak Found	Not Found	High	Peak Found	High	High	Peak Found	High
634	Identified		High	P10768	S-formylglutathione hydrolase	18.297	23	5	10	5	other metabolic processes	cytosol;ER/Golgi;other cell component	other molecular function	ESD	0.01		200		Peak Found	High	High	Peak Found	High	High	Not Found	Not Found	Not Found	Not Found	Not Found	Not Found
635			High	P61626	Lysozyme C	18.26	33	6	75	6	other metabolic processes;stress response;other biological processes	non-structural extracellular;other cytoplasmic organelle;other cell component	other molecular function	LYZ	0.287	2.94805e-05	155.3	44.7	High	High	High	High	High	High	High	High	High	Peak Found	High	High
636			High	P60900	Proteasome subunit alpha type-6	18.13	23	5	16	5	protein metabolism;other metabolic processes;other biological processes	cytosol;cytoskeleton;nucleus;other cell component	nucleic acid binding activity;other molecular function	PSMA6	12.081	4.48898e-05	15.3	184.7	Peak Found	Peak Found	Peak Found	Peak Found	Peak Found	Peak Found	Peak Found	Peak Found	High	High	High	High
637			High	A0A0C4DH29	Immunoglobulin heavy variable 1-3	18.075	22	2	47	1	cell organization and biogenesis;stress response;transport;signal transduction;other biological processes	non-structural extracellular;plasma membrane;other membranes	signal transduction activity or receptor binding;other molecular function	IGHV1-3	11.836	0.0121874	15.6	184.4	Peak Found	Not Found	Peak Found	Peak Found	Peak Found	Peak Found	High	High	High	High	Peak Found	High
638			High	Q6VY07	Phosphofurin acidic cluster sorting protein 1	18.053	6	6	19	6	other biological processes	cytosol;ER/Golgi	other molecular function	PACS1	0.034	0.00306863	193.5	6.5	Peak Found	High	High	Peak Found	High	High	Not Found	Peak Found	Peak Found	Peak Found	Peak Found	Peak Found
639			High	P59768	Guanine nucleotide-binding protein G(I)/G(S)/G(O) subunit gamma-2	18.024	70	4	13	4	cell cycle OR cell proliferation;signal transduction;other biological processes	plasma membrane;other membranes	other molecular function	GNG2	0.037	0.0017363	192.8	7.2	Peak Found	High	High	Peak Found	High	High	Not Found	Not Found	Peak Found	Peak Found	Not Found	Peak Found	Met-loss+Acetyl [N-Term]
640			High	Q96HN2	Adenosylhomocysteinase 3	18.014	13	7	9	4	other metabolic processes	cytosol;ER/Golgi;other cell component	other molecular function	AHCYL2	0.284	0.0259477	155.8	44.2	Peak Found	High	High	Peak Found	Peak Found	High	Peak Found	Peak Found	Peak Found	Peak Found	Peak Found	Peak Found	Met-loss+Acetyl [N-Term]
641			High	O43295	SLIT-ROBO Rho GTPase-activating protein 3	17.979	6	6	13	6	signal transduction;other biological processes	cytosol;other cell component	enzyme regulator activity	SRGAP3	0.139	0.000193192	175.6	24.4	Peak Found	High	High	Peak Found	High	High	Peak Found	Peak Found	Not Found	Peak Found	Peak Found	Not Found
642			High	O00401	Neural Wiskott-Aldrich syndrome protein	17.935	10	4	15	4	cell cycle OR cell proliferation;cell organization and biogenesis;transport;developmental processes;other biological processes	plasma membrane;other membranes;cytosol;cytoskeleton;nucleus;other cell component	enzyme regulator activity;cytoskeletal activity	WASL	0.22	2.49833e-06	163.9	36.1	High	High	High	High	High	High	Peak Found	Peak Found	Peak Found	Peak Found	Peak Found	Peak Found	Met-loss+Acetyl [N-Term]
643			High	P04004	Vitronectin	17.877	14	5	22	5	cell adhesion;cell organization and biogenesis;transport;developmental processes;other biological processes	non-structural extracellular;extracellular matrix;plasma membrane;other membranes;ER/Golgi;other cell component	signal transduction activity or receptor binding;extracellular structural activity;other molecular function	VTN	4.473	0.0707283	36.5	163.5	High	Peak Found	Not Found	High	Peak Found	Not Found	High	Peak Found	High	High	Peak Found	High
644			High	P31997	Carcinoembryonic antigen-related cell adhesion molecule 8	17.849	10	3	18	2	cell adhesion;other biological processes	non-structural extracellular;plasma membrane;other membranes;other cytoplasmic organelle;other cell component	other molecular function	CEACAM8	0.066	0.00955719	187.6	12.4	Peak Found	High	High	Peak Found	High	High	Not Found	Not Found	Peak Found	Peak Found	Not Found	Peak Found
645			High	P09417	Dihydropteridine reductase	17.777	29	5	8	5	other metabolic processes	cytosol;other cell component	other molecular function	QDPR	0.029	0.0114874	194.3	5.7	High	High	High	Peak Found	Peak Found	High	Not Found	Peak Found	Not Found	Not Found	Peak Found	Peak Found	Met-loss+Acetyl [N-Term]
646			High	P03973	Antileukoproteinase	17.75	31	4	43	4	stress response;other biological processes	non-structural extracellular;ER/Golgi;other cell component	enzyme regulator activity;nucleic acid binding activity;other molecular function	SLPI	0.369	0.00990384	146.1	53.9	High	High	High	High	High	High	High	High	High	Peak Found	High	High
647			High	O00592	Podocalyxin	17.666	10	5	19	5	cell adhesion;developmental processes;other biological processes	non-structural extracellular;plasma membrane;other membranes;cytoskeleton;nucleus;other cell component		PODXL	0.148	0.00315029	174.2	25.8	High	High	High	High	High	High	Peak Found	High	High	Peak Found	Peak Found	High
648			High	Q12974	Protein tyrosine phosphatase type IVA 2	17.62	18	3	9	3	protein metabolism;other metabolic processes	plasma membrane;other membranes;cytosol;nucleus;other cytoplasmic organelle;other cell component	other molecular function	PTP4A2	0.021	0.00208855	195.9	4.1	High	High	High	Peak Found	High	High	Peak Found	Peak Found	Peak Found	Peak Found	Peak Found	Peak Found
649			High	Q9NTK5	Obg-like ATPase 1	17.599	15	5	11	5	other metabolic processes	non-structural extracellular;cytosol;cytoskeleton;nucleus;other cell component	translation activity;other molecular function	OLA1	0.363	0.652686	146.7	53.3	Peak Found	High	High	Peak Found	High	High	Peak Found	Peak Found	Peak Found	Peak Found	Peak Found	Peak Found
650			High	Q7RTS7	Keratin, type II cytoskeletal 74	17.583	7	5	106	1	cell organization and biogenesis;other biological processes	cytosol;cytoskeleton;other cell component	bone, tooth or skin structural activity;other molecular function	KRT74	0.352	0.038573	147.9	52.1	High	High	High	High	High	High	High	High	Not Found	High	High	Not Found
651			High	P20930	Filaggrin	17.567	6	6	13	6	protein metabolism;other metabolic processes;other biological processes	plasma membrane;cytosol;other cell component	bone, tooth or skin structural activity;other molecular function	FLG	0.575	0.0480305	127	73	High	High	High	High	Peak Found	Peak Found	Peak Found	Peak Found	Not Found	Peak Found	Peak Found	Not Found
652			High	Q92743	Serine protease HTRA1	17.534	11	5	16	5	protein metabolism;other biological processes	non-structural extracellular;plasma membrane;other membranes;cytosol	other molecular function	HTRA1	0.443	0.0885312	138.6	61.4	High	Peak Found	Peak Found	High	Peak Found	Peak Found	Peak Found	Peak Found	High	High	Peak Found	High
653			High	Q7LBR1	Charged multivesicular body protein 1b	17.483	22	6	63	6	cell cycle OR cell proliferation;cell organization and biogenesis;protein metabolism;other metabolic processes;stress response;transport;other biological processes	plasma membrane;other membranes;cytosol;cytoskeleton;nucleus;other cytoplasmic organelle;other cell component	other molecular function	CHMP1B	0.016	3.82347e-08	196.9	3.1	High	High	High	High	High	High	Peak Found	High	High	Peak Found	Peak Found	Peak Found
654			High	O00151	PDZ and LIM domain protein 1	17.478	25	6	14	6	cell organization and biogenesis;RNA metabolism OR transcription;stress response;developmental processes;other biological processes	cytoskeleton;other cell component	cytoskeletal activity;other molecular function	PDLIM1	0.457	0.0747629	137.3	62.7	High	High	High	Peak Found	High	High	Peak Found	Peak Found	Peak Found	Peak Found	Peak Found	Peak Found	Met-loss+Acetyl [N-Term]
655			High	P23526	Adenosylhomocysteinase	17.47	16	6	16	6	other metabolic processes	cytosol;other cell component	other molecular function	AHCY	0.01	0.000342343	198.1	1.9	High	High	High	Peak Found	High	High	Peak Found	Not Found	Peak Found	Peak Found	Not Found	Peak Found
656			High	Q16651	Prostasin	17.393	6	2	32	2	protein metabolism;other biological processes	non-structural extracellular;plasma membrane;other membranes	other molecular function	PRSS8	0.133	2.0398e-07	176.6	23.4	High	High	High	High	High	High	High	Peak Found	High	High	Peak Found	High
657			High	P30046	D-dopachrome decarboxylase	17.354	19	2	8	2	other metabolic processes;other biological processes	non-structural extracellular;other cell component	signal transduction activity or receptor binding;other molecular function	DDT	0.015	1.5999e-06	197	3	Peak Found	High	High	Peak Found	High	High	Peak Found	Peak Found	Peak Found	Not Found	Not Found	Peak Found
658			High	P80188	Neutrophil gelatinase-associated lipocalin	17.329	34	5	15	5	stress response;transport;other biological processes	non-structural extracellular;other cell component	other molecular function	LCN2	1.011	0.611089	99.4	100.6	Peak Found	High	High	Peak Found	High	High	Peak Found	Not Found	High	Peak Found	Peak Found	High
659			High	Q9UL26	Ras-related protein Rab-22A	17.308	40	7	23	5	cell organization and biogenesis;transport	plasma membrane;other membranes;cytoskeleton;other cytoplasmic organelle;other cell component	other molecular function	RAB22A	0.266	0.0240356	157.9	42.1	High	High	High	High	High	High	Peak Found	Peak Found	Peak Found	Peak Found	Not Found	Peak Found
660			High	Q9Y3E7	Charged multivesicular body protein 3	17.268	29	8	32	8	cell cycle OR cell proliferation;cell organization and biogenesis;protein metabolism;other metabolic processes;stress response;transport;other biological processes	plasma membrane;other membranes;cytosol;cytoskeleton;nucleus;other cytoplasmic organelle;other cell component	other molecular function	CHMP3	0.031	0.0022479	194	6	High	High	High	High	High	High	Peak Found	Peak Found	Peak Found	Peak Found	Peak Found	Peak Found
661			High	Q8IYJ3	Synaptotagmin-like protein 1	17.232	10	5	20	5	transport	plasma membrane;other membranes;ER/Golgi;other cell component	signal transduction activity or receptor binding;other molecular function	SYTL1	0.043	0.00584716	191.8	8.2	High	High	High	High	High	High	Peak Found	Peak Found	Peak Found	Peak Found	Peak Found	Peak Found
662			High	Q9Y6I3	Epsin-1	17.16	7	4	9	3	transport;developmental processes;signal transduction;other biological processes	plasma membrane;other membranes;cytosol;nucleus;other cytoplasmic organelle	other molecular function	EPN1	0.052		190.1	9.9	Peak Found	High	High	Peak Found	Peak Found	High	Not Found	Not Found	Not Found	Not Found	Peak Found	Not Found
663			High	P21730	C5a anaphylatoxin chemotactic receptor 1	17.109	9	3	17	3	cell organization and biogenesis;RNA metabolism OR transcription;other metabolic processes;stress response;developmental processes;signal transduction;other biological processes	plasma membrane;other membranes;other cell component	other molecular function	C5AR1	0.048	0.00470029	190.9	9.1	High	High	High	High	High	High	Peak Found	Peak Found	Not Found	Not Found	Peak Found	Not Found
664			High	Q9NVD7	Alpha-parvin	17.079	12	4	11	4	cell adhesion;cell organization and biogenesis;developmental processes;other biological processes	plasma membrane;other membranes;cytosol;cytoskeleton;nucleus;other cell component	enzyme regulator activity;cytoskeletal activity	PARVA	0.196	0.0812981	167.3	32.7	Peak Found	High	High	Peak Found	High	High	Not Found	Peak Found	Not Found	Not Found	Peak Found	Peak Found
665			High	O75223	Gamma-glutamylcyclotransferase	17.004	26	4	17	4	cell organization and biogenesis;signal transduction	cytosol	other molecular function	GGCT	0.068	0.000138034	187.3	12.7	High	High	High	High	High	High	Peak Found	Peak Found	Peak Found	Peak Found	Peak Found	Peak Found
666			High	Q9UJ70	N-acetyl-D-glucosamine kinase	16.999	18	5	14	5	other metabolic processes	cytosol	kinase activity;other molecular function	NAGK	0.019	0.00171622	196.3	3.7	High	High	High	High	High	High	Peak Found	Peak Found	Not Found	Peak Found	Not Found	Not Found	Met-loss+Acetyl [N-Term]
667			High	P13693	Translationally-controlled tumor protein	16.938	20	3	13	3	transport;other biological processes	non-structural extracellular;cytosol;cytoskeleton;nucleus;other cytoplasmic organelle;other cell component	other molecular function	TPT1	0.018		196.4	3.6	High	High	High	Peak Found	High	High	Not Found	Not Found	Not Found	Not Found	Peak Found	Not Found
668			High	Q9Y639	Neuroplastin	16.938	13	5	11	5	cell adhesion;cell-cell signaling;cell organization and biogenesis;developmental processes;other biological processes	plasma membrane;other membranes;other cell component	signal transduction activity or receptor binding;other molecular function	NPTN	0.044	0.00123183	191.5	8.5	High	Peak Found	High	High	Peak Found	High	Peak Found	Peak Found	Not Found	Peak Found	Peak Found	Peak Found
669			High	P48637	Glutathione synthetase	16.859	15	7	18	7	other metabolic processes;stress response;developmental processes;other biological processes	cytosol	other molecular function	GSS	0.021		195.9	4.1	High	High	High	High	High	High	Not Found	Not Found	Not Found	Peak Found	Not Found	Not Found	Met-loss+Acetyl [N-Term]
670			High	P24158	Myeloblastin	16.856	17	3	20	3	cell organization and biogenesis;protein metabolism;other metabolic processes;stress response;transport;other biological processes	non-structural extracellular;plasma membrane;other membranes;cytosol;other cytoplasmic organelle;other cell component	signal transduction activity or receptor binding;other molecular function	PRTN3	4.134	0.240638	39	161	High	High	Peak Found	Peak Found	High	Peak Found	High	Peak Found	High	High	Peak Found	High
671			High	P14324	Farnesyl pyrophosphate synthase	16.667	14	5	12	5	other metabolic processes	cytosol;nucleus;other cell component	other molecular function	FDPS	0.187	0.00105476	168.4	31.6	Peak Found	High	High	Peak Found	High	High	Peak Found	Not Found	Not Found	Peak Found	Not Found	Not Found
672			High	Q9Y2J8	Protein-arginine deiminase type-2	16.62	10	6	21	6	cell organization and biogenesis;protein metabolism;other metabolic processes;signal transduction;other biological processes	non-structural extracellular;cytosol;nucleus;other cytoplasmic organelle;other cell component	other molecular function	PADI2	0.147	0.00448742	174.3	25.7	High	High	High	Peak Found	High	High	Peak Found	Peak Found	Peak Found	Peak Found	Peak Found	Peak Found
673			High	Q15722	Leukotriene B4 receptor 1	16.609	14	3	8	3	stress response;signal transduction;other biological processes	plasma membrane;other membranes	other molecular function	LTB4R	0.295	0.221886	154.5	45.5	Peak Found	High	High	Peak Found	High	Peak Found	Peak Found	Peak Found	Peak Found	Peak Found	Peak Found	Peak Found
674	Identified		High	Q92599	Septin-8	16.564	9	4	15	2	cell cycle OR cell proliferation;other biological processes	other membranes;cytoskeleton;ER/Golgi;other cell component	other molecular function	SEPTIN8	0.01		200		High	High	High	High	Peak Found	High	Not Found	Not Found	Not Found	Not Found	Not Found	Not Found
675			High	Q9ULV0	Unconventional myosin-Vb	16.554	4	7	11	7	cell organization and biogenesis;transport;other biological processes	other membranes;cytoskeleton;other cell component	cytoskeletal activity;other molecular function	MYO5B	0.515	0.169574	132	68	Peak Found	High	High	Peak Found	High	High	Peak Found	Peak Found	Peak Found	Peak Found	Peak Found	Peak Found
676	Identified		High	O95837	Guanine nucleotide-binding protein subunit alpha-14	16.534	14	5	45	1	signal transduction;other biological processes	plasma membrane;other membranes	signal transduction activity or receptor binding;other molecular function	GNA14	0.01		200		Not Found	Peak Found	High	Not Found	High	High	Not Found	Not Found	Not Found	Not Found	Not Found	Not Found
677			High	Q01629	Interferon-induced transmembrane protein 2	16.478	12	1	6	1	stress response;signal transduction;other biological processes	plasma membrane;other membranes;nucleus;other cytoplasmic organelle;other cell component		IFITM2	0.404	0.567533	142.4	57.6	Peak Found	High	Peak Found	Peak Found	High	High	Peak Found	Not Found	Peak Found	Peak Found	Peak Found	High
678			High	A2NJV5	Immunoglobulin kappa variable 2-29	16.417	20	2	116	1	other biological processes	non-structural extracellular;plasma membrane;other membranes;other cell component		IGKV2-29	3.65	0.000167408	43	157	High	High	High	High	High	High	High	High	High	High	High	High
679			High	P00326	Alcohol dehydrogenase 1C	16.328	17	6	10	6	other metabolic processes	plasma membrane;other membranes;cytosol;nucleus	other molecular function	ADH1C	0.039	0.0218166	192.5	7.5	Peak Found	Peak Found	High	Peak Found	High	High	Peak Found	Peak Found	Peak Found	Not Found	Peak Found	Peak Found
680			High	Q15847	Adipogenesis regulatory factor	16.266	79	4	22	4	other biological processes	cytosol;nucleus		ADIRF	0.013	0.00274339	197.4	2.6	High	High	High	High	High	High	Not Found	Peak Found	Peak Found	Not Found	Peak Found	Peak Found
681			High	Q96H20	Vacuolar-sorting protein SNF8	16.246	17	4	21	4	cell organization and biogenesis;protein metabolism;other metabolic processes;transport;other biological processes	plasma membrane;other membranes;cytosol;nucleus;other cytoplasmic organelle;other cell component	other molecular function	SNF8	0.02	2.43118e-05	196	4	High	High	High	High	High	High	Peak Found	Peak Found	Peak Found	Peak Found	Peak Found	Peak Found
682			High	O43813	Glutathione S-transferase LANCL1	16.233	13	5	25	5	other metabolic processes;signal transduction;other biological processes	plasma membrane;other membranes;other cell component	signal transduction activity or receptor binding;other molecular function	LANCL1	1.075	0.382698	96.4	103.6	High	High	High	High	High	High	Peak Found	Peak Found	Peak Found	Peak Found	Peak Found	Peak Found
683			High	O75891	Cytosolic 10-formyltetrahydrofolate dehydrogenase	16.187	6	4	5	4	other metabolic processes	cytosol	other molecular function	ALDH1L1	0.186		168.6	31.4	Peak Found	Peak Found	High	Peak Found	High	High	Not Found	Not Found	Not Found	Peak Found	Not Found	Not Found
684			High	Q9BUT1	3-hydroxybutyrate dehydrogenase type 2	16.131	18	4	12	4	other metabolic processes;other biological processes	cytosol;other cell component	other molecular function	BDH2	0.066	0.00752755	187.6	12.4	High	High	High	High	Peak Found	High	Not Found	Not Found	Not Found	Peak Found	Peak Found	Not Found
685			High	Q9Y3L5	Ras-related protein Rap-2c	16.11	31	5	15	3	RNA metabolism OR transcription;signal transduction;other biological processes	plasma membrane;other membranes;cytosol;other cytoplasmic organelle;other cell component	other molecular function	RAP2C	0.051	0.015487	190.2	9.8	Peak Found	High	High	Peak Found	High	High	Not Found	Not Found	Peak Found	Peak Found	Peak Found	Peak Found
686			High	Q9HAC8	Ubiquitin domain-containing protein 1	16.104	23	5	13	3				UBTD1	0.144	0.000377654	174.8	25.2	Peak Found	Peak Found	High	Peak Found	High	High	Peak Found	Peak Found	Peak Found	Peak Found	Peak Found	Peak Found
687			High	P04156	Major prion protein	16.102	11	3	23	3	cell cycle OR cell proliferation;cell organization and biogenesis;stress response;signal transduction;other biological processes	plasma membrane;other membranes;cytosol;ER/Golgi;nucleus;other cell component	signal transduction activity or receptor binding;enzyme regulator activity;cytoskeletal activity;other molecular function	PRNP	0.049	0.000107928	190.6	9.4	High	High	High	High	High	High	Peak Found	Peak Found	High	Peak Found	Peak Found	High
688			High	P25311	Zinc-alpha-2-glycoprotein	16	23	6	19	6	cell adhesion;RNA metabolism OR transcription;other metabolic processes;transport;other biological processes	non-structural extracellular;plasma membrane;other membranes	transporter activity;other molecular function	AZGP1	0.367	0.00961533	146.3	53.7	High	Peak Found	High	High	Peak Found	High	Peak Found	Peak Found	High	Peak Found	Peak Found	High
689			High	Q8IZP0	Abl interactor 1	15.964	15	6	16	6	cell organization and biogenesis;developmental processes;signal transduction;other biological processes	cytosol;cytoskeleton;ER/Golgi;nucleus;other cell component	enzyme regulator activity;cytoskeletal activity;other molecular function	ABI1	0.013	0.00149853	197.3	2.7	High	High	High	High	High	High	Peak Found	Not Found	Not Found	Peak Found	Not Found	Peak Found
690			High	Q00169	Phosphatidylinositol transfer protein alpha isoform	15.944	20	4	11	4	cell organization and biogenesis;other metabolic processes;transport;other biological processes	cytosol;nucleus;other cell component	transporter activity;other molecular function	PITPNA	0.199	2.28202e-05	166.8	33.2	High	High	High	High	High	High	Peak Found	Peak Found	Peak Found	Peak Found	Peak Found	Peak Found
691			High	Q9Y2A7	Nck-associated protein 1	15.864	5	5	11	5	cell organization and biogenesis;developmental processes;signal transduction;other biological processes	plasma membrane;other membranes;cytosol;cytoskeleton;other cell component		NCKAP1	0.169	0.000500436	171	29	High	High	High	Peak Found	High	High	Peak Found	Not Found	Peak Found	Peak Found	Not Found	Peak Found
692			High	Q11201	CMP-N-acetylneuraminate-beta-galactosamide-alpha-2,3-sialyltransferase 1	15.711	20	5	7	5	protein metabolism;other metabolic processes;other biological processes	other membranes;ER/Golgi	other molecular function	ST3GAL1	1.557	0.684103	78.2	121.8	Peak Found	Peak Found	Peak Found	Peak Found	Peak Found	Peak Found	Peak Found	Not Found	High	High	Not Found	High
693			High	P57735	Ras-related protein Rab-25	15.661	23	5	22	5	cell organization and biogenesis;transport;other biological processes	plasma membrane;other membranes;ER/Golgi;other cytoplasmic organelle;other cell component	cytoskeletal activity;other molecular function	RAB25	0.162	0.0452561	172.1	27.9	Peak Found	High	High	High	High	High	Not Found	Not Found	Peak Found	Peak Found	Not Found	Peak Found
694			High	A0A0B4J1Y9	Immunoglobulin heavy variable 3-72	15.634	35	4	56	3	cell organization and biogenesis;stress response;transport;signal transduction;other biological processes	non-structural extracellular;plasma membrane;other membranes	signal transduction activity or receptor binding;other molecular function	IGHV3-72	6.668	4.3535e-09	26.1	173.9	Peak Found	High	High	High	High	High	High	High	High	High	High	High
695			High	Q9UGI8	Testin	15.633	18	7	16	7	other biological processes	plasma membrane;other membranes;cytosol;other cell component	other molecular function	TES	0.035	0.000268707	193.2	6.8	High	High	High	High	High	High	Peak Found	Peak Found	Peak Found	Peak Found	Peak Found	Peak Found
696			High	Q9HCH5	Synaptotagmin-like protein 2	15.629	8	6	11	6	transport	plasma membrane;other membranes;ER/Golgi;other cell component	signal transduction activity or receptor binding;other molecular function	SYTL2	0.043	0.130404	191.8	8.2	Not Found	High	High	Not Found	High	High	Peak Found	Not Found	Not Found	Peak Found	Not Found	Peak Found
697			High	P21399	Cytoplasmic aconitate hydratase	15.564	7	4	12	4	other metabolic processes;transport;developmental processes;other biological processes	cytosol;mitochondrion;ER/Golgi;other cell component	nucleic acid binding activity;other molecular function	ACO1	0.063		188.2	11.8	Peak Found	High	High	Peak Found	High	High	Peak Found	Not Found	Not Found	Not Found	Not Found	Not Found
698			High	Q9HCP0	Casein kinase I isoform gamma-1	15.521	11	5	16	2	cell-cell signaling;protein metabolism;other metabolic processes;transport;signal transduction;other biological processes	plasma membrane;other membranes;cytosol;nucleus	kinase activity;other molecular function	CSNK1G1	0.03	9.58406e-06	194.2	5.8	Peak Found	High	High	Peak Found	High	High	Not Found	Peak Found	Peak Found	Peak Found	Peak Found	Peak Found
699			High	Q15435	Protein phosphatase 1 regulatory subunit 7	15.517	18	5	11	5	other biological processes	other cell component	enzyme regulator activity	PPP1R7	0.163	0.000151658	172	28	High	High	High	High	Peak Found	High	Peak Found	Not Found	Peak Found	Not Found	Peak Found	Peak Found
700			High	Q9Y5K6	CD2-associated protein	15.433	12	7	12	7	cell adhesion;cell cycle OR cell proliferation;cell organization and biogenesis;protein metabolism;other metabolic processes;signal transduction;other biological processes	plasma membrane;other membranes;cytoskeleton;nucleus;other cell component	signal transduction activity or receptor binding;cytoskeletal activity;other molecular function	CD2AP	0.019	4.22782e-06	196.2	3.8	Peak Found	High	High	Peak Found	High	High	Peak Found	Not Found	Peak Found	Peak Found	Peak Found	Peak Found
701			High	Q14210	Lymphocyte antigen 6D	15.411	23	3	45	3	cell adhesion;other biological processes	non-structural extracellular;plasma membrane;other membranes;other cell component		LY6D	0.01	0.000262596	199.3	0.7	High	High	High	High	High	High	Peak Found	Peak Found	High	High	High	Peak Found
702			High	O00391	Sulfhydryl oxidase 1	15.342	10	6	10	6	cell organization and biogenesis;other biological processes	non-structural extracellular;other membranes;ER/Golgi;other cell component	other molecular function	QSOX1	2.582	0.443958	55.8	144.2	High	Not Found	Peak Found	High	Not Found	Peak Found	Peak Found	Peak Found	High	High	Peak Found	High
703			High	Q16512	Serine/threonine-protein kinase N1	15.322	4	4	17	3	cell organization and biogenesis;protein metabolism;RNA metabolism OR transcription;other metabolic processes;stress response;developmental processes;signal transduction;other biological processes	plasma membrane;other membranes;cytosol;nucleus;other cytoplasmic organelle;other cell component	kinase activity;other molecular function	PKN1	0.044		191.6	8.4	Not Found	High	High	Peak Found	High	High	Not Found	Not Found	Peak Found	Not Found	Not Found	Not Found
704			High	Q9BWS9	Chitinase domain-containing protein 1	15.221	14	5	9	5	other metabolic processes;stress response;other biological processes	non-structural extracellular;ER/Golgi;other cytoplasmic organelle	other molecular function	CHID1	1.993	0.50211	66.8	133.2	High	Peak Found	Not Found	High	Peak Found	Not Found	Peak Found	Peak Found	High	Peak Found	Not Found	High
705			High	O14713	Integrin beta-1-binding protein 1	15.175	27	4	10	4	cell adhesion;cell cycle OR cell proliferation;cell organization and biogenesis;developmental processes;signal transduction;other biological processes	plasma membrane;other membranes;cytosol;cytoskeleton;nucleus;other cell component	signal transduction activity or receptor binding;enzyme regulator activity;other molecular function	ITGB1BP1	1.023	0.524252	98.9	101.1	Peak Found	High	High	Peak Found	High	High	Peak Found	Peak Found	Peak Found	Peak Found	Peak Found	Peak Found
706			High	Q969X1	Protein lifeguard 3	15.137	9	3	26	3	other biological processes	plasma membrane;other membranes;ER/Golgi;other cytoplasmic organelle;other cell component	signal transduction activity or receptor binding	TMBIM1	0.165	0.000511531	171.7	28.3	High	High	High	High	High	High	Peak Found	Peak Found	High	High	Peak Found	High	Met-loss+Acetyl [N-Term]
707			High	Q6UX06	Olfactomedin-4	15.131	10	4	19	4	cell adhesion;signal transduction;other biological processes	non-structural extracellular;plasma membrane;other membranes;cytosol;mitochondrion;nucleus;other cell component	other molecular function	OLFM4	3.204	0.00472983	47.6	152.4	Peak Found	Peak Found	Peak Found	High	High	Peak Found	High	High	High	High	High	High
708			High	P20340	Ras-related protein Rab-6A	15.121	29	5	15	4	cell organization and biogenesis;protein metabolism;other metabolic processes;transport;developmental processes;other biological processes	plasma membrane;other membranes;cytosol;ER/Golgi;other cell component	cytoskeletal activity;other molecular function	RAB6A	0.065	0.000445085	187.8	12.2	High	High	High	High	High	High	Peak Found	Not Found	Peak Found	Peak Found	Peak Found	Not Found	Met-loss+Acetyl [N-Term]
709			High	Q14156	Protein EFR3 homolog A	15.12	7	5	9	5	other metabolic processes;other biological processes	plasma membrane;other membranes;cytosol		EFR3A	1.155	0.265359	92.8	107.2	Peak Found	High	High	Peak Found	High	High	Peak Found	Peak Found	Peak Found	Peak Found	Peak Found	Peak Found
710			High	Q86VP6	Cullin-associated NEDD8-dissociated protein 1	15.078	6	7	9	7	cell organization and biogenesis;protein metabolism;other metabolic processes;other biological processes	non-structural extracellular;cytosol;ER/Golgi;nucleus;other cell component	other molecular function	CAND1	0.427	0.485625	140.1	59.9	Peak Found	High	High	Peak Found	High	High	Peak Found	Not Found	Peak Found	Peak Found	Not Found	Peak Found
711			High	Q6IBS0	Twinfilin-2	15.075	13	5	15	3	cell organization and biogenesis;other biological processes	cytoskeleton;other cell component	cytoskeletal activity;other molecular function	TWF2	0.031	0.000905165	194	6	High	High	High	Peak Found	High	High	Not Found	Not Found	Peak Found	Peak Found	Not Found	Peak Found	Met-loss+Acetyl [N-Term]
712			High	O60635	Tetraspanin-1	15.051	9	2	29	2	other biological processes	plasma membrane;other membranes;nucleus;other cytoplasmic organelle;other cell component		TSPAN1	0.069	0.120345	187	13	Peak Found	High	High	Peak Found	High	High	High	Peak Found	High	High	Peak Found	High
713			High	O75347	Tubulin-specific chaperone A	15.035	24	3	10	3	cell organization and biogenesis;other biological processes	cytoskeleton;nucleus;other cell component	cytoskeletal activity;other molecular function	TBCA	0.038	1.40239e-06	192.7	7.3	Peak Found	High	High	Peak Found	High	High	Peak Found	Not Found	Not Found	Peak Found	Peak Found	Not Found
714			High	P01768	Immunoglobulin heavy variable 3-30	15.011	25	3	118	1	cell organization and biogenesis;stress response;transport;signal transduction;other biological processes	non-structural extracellular;plasma membrane;other membranes	signal transduction activity or receptor binding;other molecular function	IGHV3-30	4.579	0.00107272	35.8	164.2	Peak Found	High	High	Not Found	High	High	High	High	High	High	High	High
715			High	Q8ND76	Cyclin-Y	14.928	13	3	7	3	cell-cell signaling;cell cycle OR cell proliferation;signal transduction;other biological processes	plasma membrane;other membranes;nucleus;other cell component	enzyme regulator activity;other molecular function	CCNY	0.191	0.0130083	167.9	32.1	Peak Found	High	High	Peak Found	Peak Found	High	Not Found	Not Found	Peak Found	Not Found	Not Found	Peak Found	Phospho [S326(100)]
716			High	Q15257	Serine/threonine-protein phosphatase 2A activator	14.877	9	3	13	3	cell cycle OR cell proliferation;cell organization and biogenesis;other biological processes	other membranes;nucleus;other cell component	signal transduction activity or receptor binding;enzyme regulator activity;other molecular function	PTPA	0.062	0.000175765	188.4	11.6	High	High	High	Peak Found	High	High	Peak Found	Not Found	Peak Found	Not Found	Not Found	Peak Found
717			High	O75674	TOM1-like protein 1	14.833	8	4	22	4	protein metabolism;other metabolic processes;transport;signal transduction;other biological processes	other membranes;cytosol;ER/Golgi;other cytoplasmic organelle;other cell component	enzyme regulator activity;other molecular function	TOM1L1	0.141	3.57781e-05	175.3	24.7	High	High	High	High	High	High	Peak Found	Peak Found	Peak Found	Peak Found	Peak Found	Peak Found
718			High	P01599	Immunoglobulin kappa variable 1-17	14.83	23	2	36	2	other biological processes	non-structural extracellular;plasma membrane;other membranes;other cell component	other molecular function	IGKV1-17	10.857	0.000464812	16.9	183.1	High	High	High	High	High	High	High	High	High	High	High	High
719			High	P14598	Neutrophil cytosol factor 1	14.77	10	4	8	4	other metabolic processes;stress response;transport;other biological processes	plasma membrane;other membranes;cytosol;ER/Golgi;other cytoplasmic organelle;other cell component	enzyme regulator activity;other molecular function	NCF1	1.925	0.571117	68.4	131.6	Peak Found	High	Peak Found	Peak Found	High	Peak Found	Peak Found	Peak Found	High	Peak Found	Not Found	Peak Found
720			High	P06731	Carcinoembryonic antigen-related cell adhesion molecule 5	14.721	8	4	28	3					0.251	0.00845598	159.8	40.2	High	High	High	High	High	High	Peak Found	Peak Found	High	High	Peak Found	Peak Found
721			High	Q13630	GDP-L-fucose synthase	14.659	20	5	15	5	cell adhesion;other metabolic processes;other biological processes	cytosol	other molecular function	GFUS	0.011	1.92627e-06	197.9	2.1	High	High	High	High	High	High	Peak Found	Peak Found	Peak Found	Peak Found	Peak Found	Peak Found
722			High	O43768	Alpha-endosulfine	14.641	42	4	16	3	cell cycle OR cell proliferation;other biological processes	nucleus;other cell component	signal transduction activity or receptor binding;enzyme regulator activity;other molecular function	ENSA	0.123	0.00313871	178	22	Peak Found	High	High	Peak Found	High	High	Peak Found	Not Found	Not Found	Peak Found	Not Found	Peak Found
723			High	O43776	Asparagine--tRNA ligase, cytoplasmic	14.61	10	5	8	5	protein metabolism;RNA metabolism OR transcription;other metabolic processes;developmental processes;other biological processes	cytosol;other cell component	signal transduction activity or receptor binding;nucleic acid binding activity;other molecular function	NARS1	0.087	0.0666292	183.9	16.1	Peak Found	Peak Found	High	Peak Found	High	High	Peak Found	Peak Found	Not Found	Peak Found	Peak Found	Not Found
724			High	P50151	Guanine nucleotide-binding protein G(I)/G(S)/G(O) subunit gamma-10	14.609	76	4	21	4	signal transduction	plasma membrane;other membranes	other molecular function	GNG10	0.043	0.00790844	191.8	8.2	High	High	High	High	High	High	Not Found	Peak Found	Not Found	Not Found	Peak Found	Not Found	Met-loss+Acetyl [N-Term]
725	Identified		High	O43583	Density-regulated protein	14.58	24	3	7	3	cell organization and biogenesis;protein metabolism;other metabolic processes;other biological processes		nucleic acid binding activity	DENR	0.01		200		Peak Found	High	High	Peak Found	High	Peak Found	Not Found	Not Found	Not Found	Not Found	Not Found	Not Found	Met-loss+Acetyl [N-Term]
726			High	Q9P206-2	Isoform 2 of Uncharacterized protein KIAA1522	14.48	6	5	7	5				KIAA1522	0.315	0.131052	152.1	47.9	Peak Found	High	High	Peak Found	High	High	Not Found	Not Found	Peak Found	Peak Found	Not Found	Peak Found
727	Identified		High	P51570	Galactokinase	14.472	16	5	9	5	other metabolic processes	cytosol;other cell component	kinase activity;other molecular function	GALK1	0.01		200		High	High	High	Peak Found	High	High	Not Found	Not Found	Not Found	Not Found	Not Found	Not Found
728			High	O75368	SH3 domain-binding glutamic acid-rich-like protein	14.471	39	4	18	4	protein metabolism;other metabolic processes;other biological processes	plasma membrane;other membranes;cytosol;nucleus;other cell component	other molecular function	SH3BGRL	0.027		194.7	5.3	High	High	High	High	High	High	Not Found	Not Found	Not Found	Peak Found	Not Found	Not Found
729	Identified		High	P49795	Regulator of G-protein signaling 19	14.459	11	2	7	2	other metabolic processes;signal transduction;other biological processes	plasma membrane;other membranes;ER/Golgi;other cell component	other molecular function	RGS19	0.01		200		Peak Found	High	Peak Found	Peak Found	High	High	Not Found	Not Found	Not Found	Not Found	Not Found	Not Found
730			High	Q9BR76	Coronin-1B	14.396	9	5	13	5	cell organization and biogenesis;stress response;other biological processes	plasma membrane;other membranes;cytosol;cytoskeleton;other cell component	cytoskeletal activity;other molecular function	CORO1B	3.665	2.16473e-06	42.9	157.1	High	High	High	High	High	High	Peak Found	Peak Found	Peak Found	Peak Found	Peak Found	Peak Found
731			High	P02743	Serum amyloid P-component	14.385	22	5	17	5	cell organization and biogenesis;stress response;other biological processes	non-structural extracellular	other molecular function	APCS	0.935	0.311456	103.3	96.7	High	High	High	High	Peak Found	Peak Found	High	High	Peak Found	High	High	High
732			High	Q9BY43	Charged multivesicular body protein 4a	14.372	28	5	11	5	cell cycle OR cell proliferation;cell organization and biogenesis;protein metabolism;other metabolic processes;stress response;transport;other biological processes	plasma membrane;other membranes;cytosol;cytoskeleton;nucleus;other cytoplasmic organelle;other cell component	other molecular function	CHMP4A	0.659	0.0165471	120.6	79.4	High	High	High	Peak Found	High	High	Peak Found	Peak Found	Peak Found	Peak Found	Peak Found	Peak Found
733			High	P30520	Adenylosuccinate synthetase isozyme 2	14.343	15	5	7	5	other metabolic processes;other biological processes	cytosol;mitochondrion;other cell component	other molecular function	ADSS2	0.242	0.140139	161.1	38.9	Peak Found	Peak Found	High	Peak Found	High	High	Not Found	Not Found	Peak Found	Not Found	Not Found	Peak Found
734	Identified		High	P68402	Platelet-activating factor acetylhydrolase IB subunit beta	14.337	14	2	8	2	other metabolic processes;developmental processes;other biological processes	non-structural extracellular;plasma membrane;other membranes;cytosol;nucleus;other cell component	other molecular function	PAFAH1B2	0.01		200		Peak Found	High	High	Peak Found	High	High	Not Found	Not Found	Not Found	Not Found	Not Found	Not Found	Met-loss+Acetyl [N-Term]
735			High	O15551	Claudin-3	14.317	19	3	14	2	cell adhesion;cell organization and biogenesis;stress response;developmental processes;other biological processes	plasma membrane;other membranes;other cell component	other molecular function	CLDN3	0.192	2.15037e-06	167.7	32.3	High	High	High	High	High	High	Not Found	Peak Found	Peak Found	Not Found	Peak Found	Peak Found
736			High	P68036	Ubiquitin-conjugating enzyme E2 L3	14.314	42	5	17	5	cell cycle OR cell proliferation;protein metabolism;RNA metabolism OR transcription;other metabolic processes;other biological processes	cytosol;nucleus;other cell component	enzyme regulator activity;other molecular function	UBE2L3	0.059	5.91642e-05	188.8	11.2	High	High	High	Peak Found	High	High	Peak Found	Peak Found	Peak Found	Peak Found	Peak Found	Peak Found
737			High	P54578	Ubiquitin carboxyl-terminal hydrolase 14	14.307	9	4	8	4	cell-cell signaling;protein metabolism;other metabolic processes;stress response;other biological processes	plasma membrane;other membranes;cytosol;other cell component	enzyme regulator activity;other molecular function	USP14	0.039	0.00229867	192.4	7.6	Peak Found	High	High	Peak Found	High	High	Peak Found	Not Found	Not Found	Peak Found	Not Found	Not Found
738	Identified		High	Q9P0V9	Septin-10	14.287	9	4	15	4	cell cycle OR cell proliferation;other biological processes	cytoskeleton;other cell component	other molecular function	SEPTIN10	0.01		200		High	High	High	Peak Found	High	High	Not Found	Not Found	Not Found	Not Found	Not Found	Not Found	Met-loss+Acetyl [N-Term]
739			High	Q06210	Glutamine--fructose-6-phosphate aminotransferase [isomerizing] 1	14.243	8	5	11	5	protein metabolism;other metabolic processes;other biological processes	cytosol	other molecular function	GFPT1	0.199	0.228368	166.8	33.2	High	High	High	High	Peak Found	High	Peak Found	Peak Found	Not Found	Peak Found	Peak Found	Peak Found
740		Identified	High	A0A087WSY4	Immunoglobulin heavy variable 4-30-2	14.212	19	2	27	1	cell organization and biogenesis;stress response;transport;signal transduction;other biological processes	non-structural extracellular;plasma membrane;other membranes	signal transduction activity or receptor binding;other molecular function	IGHV4-30-2	100			200	Not Found	Not Found	Not Found	Not Found	Not Found	Not Found	High	High	Peak Found	High	High	Peak Found
741			High	P49773	Histidine triad nucleotide-binding protein 1	14.082	42	3	9	3	protein metabolism;other metabolic processes;signal transduction;other biological processes	plasma membrane;other membranes;cytosol;cytoskeleton;nucleus;other cell component	other molecular function	HINT1	0.022	3.99591e-05	195.6	4.4	High	High	High	High	Peak Found	High	Peak Found	Not Found	Not Found	Not Found	Peak Found	Not Found
742			High	Q01469	Fatty acid-binding protein 5	14.041	30	3	10	3	other metabolic processes;transport;other biological processes	non-structural extracellular;plasma membrane;other membranes;cytosol;nucleus;other cytoplasmic organelle;other cell component	transporter activity;other molecular function	FABP5	0.169	6.89878e-06	171.1	28.9	High	High	High	High	High	High	Peak Found	Peak Found	Peak Found	Peak Found	Peak Found	Peak Found	Met-loss+Acetyl [N-Term]
743			High	Q9GZN7	Protein rogdi homolog	14.035	17	4	15	4	developmental processes;other biological processes	ER/Golgi;nucleus;other cell component		ROGDI	0.025	0.000753987	195.1	4.9	Peak Found	High	High	Peak Found	High	High	Peak Found	Not Found	Not Found	Peak Found	Peak Found	Not Found
744			High	P13726	Tissue factor	13.99	8	2	13	2	protein metabolism;other metabolic processes;stress response;signal transduction;other biological processes	non-structural extracellular;extracellular matrix;plasma membrane;other membranes;other cell component	other molecular function	F3	0.143	0.0154452	174.9	25.1	Peak Found	High	High	Peak Found	High	Peak Found	Not Found	Not Found	Peak Found	Not Found	Peak Found	Peak Found
745			High	Q969T9	WW domain-binding protein 2	13.966	13	3	16	3	cell organization and biogenesis;RNA metabolism OR transcription;signal transduction;other biological processes	cytosol;nucleus;other cell component	nucleic acid binding activity;other molecular function	WBP2	0.07	0.0316957	187	13	High	High	High	High	High	High	Not Found	Not Found	Peak Found	Not Found	Not Found	Peak Found
746			High	A0A075B6R2	Immunoglobulin heavy variable 4-4	13.962	20	2	30	1	cell organization and biogenesis;stress response;transport;signal transduction;other biological processes	non-structural extracellular;plasma membrane;other membranes	signal transduction activity or receptor binding;other molecular function	IGHV4-4	13.749	0.000158166	13.6	186.4	Peak Found	Peak Found	Peak Found	Not Found	Peak Found	Peak Found	High	High	High	High	High	High
747			High	O15389	Sialic acid-binding Ig-like lectin 5	13.951	9	4	7	4	cell adhesion	plasma membrane;other membranes	other molecular function	SIGLEC5	0.056	0.00610931	189.5	10.5	Peak Found	High	High	Peak Found	High	Peak Found	Peak Found	Peak Found	Not Found	Not Found	Peak Found	Peak Found
748			High	P08237	ATP-dependent 6-phosphofructokinase, muscle type	13.938	6	5	11	4	other metabolic processes;other biological processes	plasma membrane;other membranes;cytosol;cytoskeleton;nucleus	kinase activity;other molecular function	PFKM	0.098	0.0054439	182.1	17.9	Peak Found	High	High	Peak Found	High	High	Peak Found	Not Found	Peak Found	Not Found	Not Found	Not Found	Met-loss+Acetyl [N-Term]
749			High	Q15181	Inorganic pyrophosphatase	13.923	14	3	7	3	other metabolic processes	cytosol;other cell component	other molecular function	PPA1	0.055	0.000121997	189.7	10.3	Peak Found	High	High	High	Peak Found	High	Peak Found	Peak Found	Peak Found	Peak Found	Peak Found	Peak Found
750			High	P20061	Transcobalamin-1	13.92	13	4	16	4	transport	non-structural extracellular;other cell component	other molecular function	TCN1	10.311	6.31676e-06	17.7	182.3	Peak Found	Peak Found	Peak Found	Peak Found	Peak Found	Peak Found	High	High	High	High	High	High
751			High	Q8TF74	WAS/WASL-interacting protein family member 2	13.906	13	4	9	4	other biological processes	cytosol;cytoskeleton	cytoskeletal activity	WIPF2	0.255	0.000271656	159.4	40.6	High	High	High	Peak Found	High	High	Peak Found	Peak Found	Peak Found	Peak Found	Peak Found	Peak Found
752			High	P15374	Ubiquitin carboxyl-terminal hydrolase isozyme L3	13.866	20	3	12	3	protein metabolism;other metabolic processes	cytosol;nucleus;other cell component	other molecular function	UCHL3	0.087	0.0646373	184	16	High	High	High	Peak Found	High	High	Not Found	Peak Found	Not Found	Not Found	Peak Found	Not Found
753			High	P29350	Tyrosine-protein phosphatase non-receptor type 6	13.823	13	6	8	6	cell adhesion;cell cycle OR cell proliferation;protein metabolism;other metabolic processes;stress response;developmental processes;signal transduction;other biological processes	non-structural extracellular;plasma membrane;other membranes;cytosol;nucleus;other cell component	other molecular function	PTPN6	0.172	0.0428532	170.7	29.3	Not Found	High	Peak Found	Peak Found	High	High	Peak Found	Peak Found	Peak Found	Not Found	Not Found	Peak Found
754			High	P08493	Matrix Gla protein	13.791	30	3	23	3	developmental processes;other biological processes	extracellular matrix	extracellular structural activity;bone, tooth or skin structural activity;other molecular function	MGP	1.946	0.695902	67.9	132.1	High	High	High	High	High	Not Found	Peak Found	High	High	High	High	High
755	Identified		High	P63313	Thymosin beta-10	13.771	50	2	20	1	cell organization and biogenesis;other biological processes	cytoskeleton;other cell component	cytoskeletal activity	TMSB10	0.01		200		High	High	High	High	High	High	Not Found	Not Found	Not Found	Not Found	Not Found	Not Found	Met-loss+Acetyl [N-Term]; Acetyl [K4]; Met-loss [N-Term]
756			High	P01742	Immunoglobulin heavy variable 1-69	13.722	26	3	46	2	cell organization and biogenesis;stress response;transport;signal transduction;other biological processes	non-structural extracellular;plasma membrane;other membranes	signal transduction activity or receptor binding;other molecular function	IGHV1-69	11.116	0.000219324	16.5	183.5	Peak Found	Peak Found	Not Found	Not Found	Not Found	Not Found	High	High	Peak Found	High	Peak Found	High
757			High	Q14847	LIM and SH3 domain protein 1	13.716	14	4	12	4	transport	cytoskeleton;other cell component	transporter activity;cytoskeletal activity;other molecular function	LASP1	0.018	3.99911e-07	196.5	3.5	High	High	High	Peak Found	High	High	Not Found	Peak Found	Not Found	Not Found	Peak Found	Not Found
758			High	Q9BS40	Latexin	13.708	22	4	9	4	stress response;other biological processes	non-structural extracellular;other cell component	enzyme regulator activity;other molecular function	LXN	0.051	7.66018e-05	190.3	9.7	Peak Found	High	High	Peak Found	High	High	Peak Found	Peak Found	Peak Found	Peak Found	Peak Found	Not Found
759			High	Q13464	Rho-associated protein kinase 1	13.617	5	6	8	6	cell adhesion;cell cycle OR cell proliferation;cell organization and biogenesis;protein metabolism;other metabolic processes;developmental processes;signal transduction;other biological processes	non-structural extracellular;plasma membrane;other membranes;cytosol;cytoskeleton;ER/Golgi;other cell component	enzyme regulator activity;cytoskeletal activity;kinase activity;other molecular function	ROCK1	0.105		181.1	18.9	Peak Found	High	High	Peak Found	High	Peak Found	Not Found	Not Found	Not Found	Not Found	Peak Found	Not Found
760	Identified		High	O00308	NEDD4-like E3 ubiquitin-protein ligase WWP2	13.601	5	4	9	3	protein metabolism;RNA metabolism OR transcription;other metabolic processes;transport;other biological processes	cytosol;nucleus;other cell component	other molecular function	WWP2	0.01		200		Peak Found	Peak Found	High	Peak Found	High	High	Not Found	Not Found	Not Found	Not Found	Not Found	Not Found
761			High	A0A0B4J1V0	Immunoglobulin heavy variable 3-15	13.527	28	4	38	3	cell organization and biogenesis;stress response;transport;signal transduction;other biological processes	non-structural extracellular;plasma membrane;other membranes	signal transduction activity or receptor binding;other molecular function	IGHV3-15	4.668	0.000103615	35.3	164.7	Peak Found	High	Peak Found	Peak Found	High	Peak Found	High	High	High	High	High	High
762			High	A0A087WW87	Immunoglobulin kappa variable 2-40	13.469	28	3	94	2	other biological processes	non-structural extracellular;plasma membrane;other membranes;other cell component		IGKV2-40	3.106	0.000267347	48.7	151.3	High	Peak Found	High	Peak Found	Peak Found	High	High	High	High	High	High	High
763			High	O00757	Fructose-1,6-bisphosphatase isozyme 2	13.454	6	2	12	1	other metabolic processes	plasma membrane;other membranes;cytosol;cytoskeleton;nucleus;other cell component	other molecular function	FBP2	0.55	0.476687	129.1	70.9	High	Not Found	High	High	Not Found	High	Peak Found	Not Found	Peak Found	Peak Found	Not Found	Peak Found
764			High	Q5T749	Keratinocyte proline-rich protein	13.39	7	4	17	4		other cell component		KPRP	0.275	0.014149	156.9	43.1	High	Peak Found	High	High	Peak Found	High	Peak Found	Peak Found	Not Found	High	Peak Found	Not Found
765			High	Q92597	Protein NDRG1	13.362	8	2	5	2	cell organization and biogenesis;stress response;developmental processes;signal transduction;other biological processes	plasma membrane;other membranes;cytosol;cytoskeleton;nucleus;other cytoplasmic organelle;other cell component	cytoskeletal activity;other molecular function	NDRG1	0.204	0.0105996	166.1	33.9	Peak Found	High	High	Peak Found	Peak Found	High	Not Found	Peak Found	Not Found	Not Found	Peak Found	Peak Found
766			High	A0A075B6K4	Immunoglobulin lambda variable 3-10	13.36	36	5	34	5	other biological processes	non-structural extracellular;plasma membrane;other membranes;other cell component		IGLV3-10	17.82	3.15122e-07	10.6	189.4	Peak Found	Peak Found	Peak Found	Peak Found	High	High	High	High	High	High	High	High
767	Identified		High	Q9Y6W5	Wiskott-Aldrich syndrome protein family member 2	13.323	9	5	10	5	cell organization and biogenesis;transport;developmental processes;signal transduction;other biological processes	plasma membrane;other membranes;cytosol;cytoskeleton;other cytoplasmic organelle;other cell component	cytoskeletal activity;other molecular function	WASF2	0.01		200		Peak Found	High	High	Peak Found	High	High	Not Found	Not Found	Not Found	Not Found	Not Found	Not Found
768	Identified		High	O00214	Galectin-8	13.316	13	4	8	4	other metabolic processes;stress response;developmental processes;other biological processes	non-structural extracellular;cytosol;other cell component	signal transduction activity or receptor binding;other molecular function	LGALS8	0.01		200		Peak Found	High	High	Peak Found	High	High	Not Found	Not Found	Not Found	Not Found	Not Found	Not Found
769			High	P49006	MARCKS-related protein	13.279	18	3	20	3	cell cycle OR cell proliferation;cell organization and biogenesis;developmental processes;other biological processes	plasma membrane;other membranes;cytoskeleton;other cell component	cytoskeletal activity;other molecular function	MARCKSL1	0.043	0.000345652	191.7	8.3	High	High	High	High	High	High	Peak Found	High	Peak Found	Not Found	High	Not Found
770			High	P61769	Beta-2-microglobulin	13.253	17	2	31	2	cell organization and biogenesis;protein metabolism;other metabolic processes;stress response;transport;other biological processes	non-structural extracellular;plasma membrane;other membranes;cytosol;ER/Golgi;other cytoplasmic organelle;other cell component	other molecular function	B2M	0.304	0.277742	153.3	46.7	High	High	High	High	High	High	High	Peak Found	High	High	High	High
771			High	P21926	CD9 antigen	13.13	7	3	93	3	cell adhesion;cell cycle OR cell proliferation;cell organization and biogenesis;stress response;transport;developmental processes;other biological processes	non-structural extracellular;plasma membrane;other membranes;other cell component	signal transduction activity or receptor binding	CD9	0.365	0.00131032	146.6	53.4	High	High	High	High	High	High	High	High	High	High	High	High
772			High	P05026	Sodium/potassium-transporting ATPase subunit beta-1	13.127	14	3	9	3	cell adhesion;cell organization and biogenesis;other metabolic processes;stress response;transport;signal transduction;other biological processes	plasma membrane;other membranes;cytoskeleton;other cell component	transporter activity;other molecular function	ATP1B1	0.105	0.0187026	181	19	Peak Found	High	High	Peak Found	High	High	Peak Found	Not Found	Peak Found	Peak Found	Not Found	Peak Found
773	Identified		High	Q99584	Protein S100-A13	13.112	39	4	12	4	transport;other biological processes	non-structural extracellular;plasma membrane;other membranes;cytosol;nucleus;other cell component	signal transduction activity or receptor binding;other molecular function	S100A13	0.01		200		High	High	High	High	High	High	Not Found	Not Found	Not Found	Not Found	Not Found	Not Found
774			High	P22061	Protein-L-isoaspartate(D-aspartate) O=-methyltransferase	13.092	22	4	10	4	protein metabolism;other metabolic processes	cytosol;other cell component	other molecular function	PCMT1	0.846	0.160374	108.4	91.6	Peak Found	High	High	High	High	High	Peak Found	Peak Found	Peak Found	Peak Found	Peak Found	Peak Found
775			High	O15498	Synaptobrevin homolog YKT6	13.092	21	4	12	4	cell organization and biogenesis;transport	plasma membrane;other membranes;cytosol;mitochondrion;ER/Golgi;other cytoplasmic organelle;other cell component	other molecular function	YKT6	0.146	3.78466e-05	174.5	25.5	High	High	High	High	Peak Found	High	Peak Found	Peak Found	Peak Found	Peak Found	Peak Found	Peak Found
776			High	P14625	Endoplasmin	13.089	6	5	8	5	cell organization and biogenesis;protein metabolism;other metabolic processes;stress response;transport;other biological processes	non-structural extracellular;plasma membrane;other membranes;cytosol;ER/Golgi;other cell component	signal transduction activity or receptor binding;nucleic acid binding activity;other molecular function	HSP90B1	5.301	0.56519	31.7	168.3	High	Peak Found	Not Found	High	Peak Found	Peak Found	Peak Found	Peak Found	Peak Found	Peak Found	Peak Found	High
777	Identified		High	P43034	Platelet-activating factor acetylhydrolase IB subunit alpha	13.07	10	3	10	3	cell-cell signaling;cell cycle OR cell proliferation;cell organization and biogenesis;other metabolic processes;stress response;transport;developmental processes;signal transduction;other biological processes	other membranes;cytosol;cytoskeleton;nucleus;other cell component	cytoskeletal activity;other molecular function	PAFAH1B1	0.01		200		Peak Found	High	High	Peak Found	High	High	Not Found	Not Found	Not Found	Not Found	Not Found	Not Found
778			High	P62328	Thymosin beta-4	13.067	43	2	37	1	cell organization and biogenesis;signal transduction;other biological processes	cytosol;cytoskeleton;nucleus;other cell component	cytoskeletal activity;other molecular function	TMSB4X	0.01	3.31845e-05	198.3	1.7	High	High	High	High	High	High	Not Found	Peak Found	Peak Found	Not Found	Peak Found	Peak Found	Met-loss+Acetyl [N-Term]
779			High	O00522	Krev interaction trapped protein 1	13.04	9	6	11	6	cell organization and biogenesis;developmental processes;signal transduction;other biological processes	plasma membrane;other membranes;cytoskeleton;other cell component	enzyme regulator activity;cytoskeletal activity;other molecular function	KRIT1	0.342	0.00316752	149.1	50.9	Peak Found	High	High	Peak Found	High	High	Peak Found	Peak Found	Peak Found	Peak Found	Peak Found	Peak Found	Met-loss+Acetyl [N-Term]
780			High	P23284	Peptidyl-prolyl cis-trans isomerase B	13.039	21	5	10	5	protein metabolism;other metabolic processes;developmental processes;other biological processes	ER/Golgi;nucleus;other cell component	other molecular function	PPIB	1.01	0.310506	99.5	100.5	High	High	Not Found	High	Peak Found	Peak Found	Peak Found	Peak Found	High	Peak Found	Peak Found	High
781			High	P06703	Protein S100-A6	12.992	54	5	64	5	cell organization and biogenesis;transport;developmental processes;signal transduction;other biological processes	plasma membrane;other membranes;cytosol;nucleus;other cell component	transporter activity;cytoskeletal activity;other molecular function	S100A6	0.012	3.63727e-06	197.6	2.4	High	High	High	High	High	High	Peak Found	High	High	Peak Found	Peak Found	High	Met-loss+Acetyl [N-Term]
782			High	P29218	Inositol monophosphatase 1	12.945	16	4	8	4	other metabolic processes;signal transduction	cytosol;other cell component	other molecular function	IMPA1	0.139		175.6	24.4	Peak Found	High	High	High	High	High	Not Found	Not Found	Not Found	Not Found	Peak Found	Not Found
783			High	P32926	Desmoglein-3	12.939	5	4	12	4	cell adhesion	plasma membrane;other membranes;cytosol;other cell component	other molecular function	DSG3	1.004	0.513877	99.8	100.2	High	Peak Found	Peak Found	High	Peak Found	Peak Found	High	Peak Found	High	High	Peak Found	High
784			High	A0A0A0MS15	Immunoglobulin heavy variable 3-49	12.93	28	3	36	2	cell organization and biogenesis;stress response;transport;signal transduction;other biological processes	non-structural extracellular;plasma membrane;other membranes	signal transduction activity or receptor binding;other molecular function	IGHV3-49	6.73	0.0232027	25.9	174.1	Peak Found	High	High	Peak Found	High	High	High	High	High	High	High	High
785			High	A0A0C4DH25	Immunoglobulin kappa variable 3D-20	12.927	28	3	68	1	other biological processes	non-structural extracellular;plasma membrane;other membranes;other cell component		IGKV3D-20	4.237	0.000146209	38.2	161.8	Peak Found	High	High	Peak Found	High	High	High	High	High	High	High	High
786			High	Q9NZD2	Glycolipid transfer protein	12.819	11	2	5	2	cell organization and biogenesis;other metabolic processes;transport	cytosol	transporter activity;other molecular function	GLTP	0.492	0.202419	134	66	Peak Found	High	High	Peak Found	High	High	Not Found	Not Found	Peak Found	Not Found	Not Found	Peak Found	Met-loss+Acetyl [N-Term]
787			High	P51159	Ras-related protein Rab-27A	12.796	23	5	19	4	cell organization and biogenesis;stress response;transport;other biological processes	non-structural extracellular;plasma membrane;other membranes;cytosol;ER/Golgi;other cytoplasmic organelle;other cell component	cytoskeletal activity;other molecular function	RAB27A	0.09	0.00747601	183.5	16.5	High	High	High	Peak Found	High	High	Not Found	Peak Found	Peak Found	Not Found	Peak Found	Peak Found
788			High	A0A075B6K5	Immunoglobulin lambda variable 3-9	12.784	33	3	33	3	other biological processes	non-structural extracellular;plasma membrane;other membranes;other cell component		IGLV3-9	20.29	0.000975073	9.4	190.6	Peak Found	High	High	High	High	High	High	High	High	High	High	High
789	Identified		High	P47895	Aldehyde dehydrogenase family 1 member A3	12.727	10	5	8	5	cell organization and biogenesis;other metabolic processes;developmental processes;other biological processes	cytosol;other cell component	other molecular function	ALDH1A3	0.01		200		Not Found	Peak Found	High	Peak Found	High	High	Not Found	Not Found	Not Found	Not Found	Not Found	Not Found
790			High	Q9ULC3	Ras-related protein Rab-23	12.666	17	3	7	3	cell organization and biogenesis;other metabolic processes;stress response;transport;developmental processes;other biological processes	plasma membrane;other membranes;cytosol;cytoskeleton;other cytoplasmic organelle;other cell component	other molecular function	RAB23	0.041	0.00341575	192.1	7.9	Peak Found	High	High	Peak Found	High	High	Not Found	Peak Found	Not Found	Peak Found	Peak Found	Not Found
791			High	P13498	Cytochrome b-245 light chain	12.647	20	4	19	4	cell organization and biogenesis;other metabolic processes;stress response;transport;other biological processes	plasma membrane;other membranes;cytoskeleton;ER/Golgi;nucleus;other cytoplasmic organelle;other cell component	other molecular function	CYBA	0.072	0.0021152	186.6	13.4	Peak Found	High	High	Peak Found	High	Peak Found	Not Found	Peak Found	Peak Found	Not Found	Peak Found	Peak Found
792			High	P0DP04	Immunoglobulin heavy variable 3-43D	12.559	19	2	62	1	cell organization and biogenesis;stress response;transport;signal transduction;other biological processes	non-structural extracellular;plasma membrane;other membranes	signal transduction activity or receptor binding;other molecular function	IGHV3-43D	6.291	1.02316e-08	27.4	172.6	High	High	High	High	High	High	High	High	High	High	High	High
793			High	O95861	3'(2'),5'-bisphosphate nucleotidase 1	12.498	19	5	14	5	other metabolic processes;developmental processes	cytosol	other molecular function	BPNT1	0.058	2.91389e-05	189.1	10.9	Peak Found	High	High	Peak Found	High	High	Peak Found	Peak Found	Peak Found	Peak Found	Peak Found	Peak Found
794			High	P59665	Neutrophil defensin 1	12.478	20	3	127	3	stress response;signal transduction;other biological processes	non-structural extracellular;ER/Golgi;other cytoplasmic organelle		DEFA1; DEFA1B	2.049	0.113648	65.6	134.4	High	High	High	High	High	High	High	High	High	High	High	High
795			High	A0A0B4J1X8	Immunoglobulin heavy variable 3-43	12.478	19	2	42	1	cell organization and biogenesis;stress response;transport;signal transduction;other biological processes	non-structural extracellular;plasma membrane;other membranes	signal transduction activity or receptor binding;other molecular function	IGHV3-43	7.351	0.12727	23.9	176.1	Peak Found	Not Found	High	Peak Found	Not Found	High	High	High	Not Found	High	High	Peak Found
796	Identified		High	P26992	Ciliary neurotrophic factor receptor subunit alpha	12.4	8	3	9	3	developmental processes;signal transduction;other biological processes	non-structural extracellular;plasma membrane;other membranes;other cell component	signal transduction activity or receptor binding;other molecular function	CNTFR	0.01		200		Peak Found	High	High	Peak Found	High	High	Not Found	Not Found	Not Found	Not Found	Not Found	Not Found
797	Identified		High	Q8TBX8	Phosphatidylinositol 5-phosphate 4-kinase type-2 gamma	12.344	6	2	5	2	other metabolic processes;other biological processes	plasma membrane;other membranes;cytosol;ER/Golgi;nucleus;other cytoplasmic organelle;other cell component	kinase activity;other molecular function	PIP4K2C	0.01		200		Peak Found	High	High	Peak Found	High	High	Not Found	Not Found	Not Found	Not Found	Not Found	Not Found
798	Identified		High	P02511	Alpha-crystallin B chain	12.333	19	3	8	3	cell organization and biogenesis;stress response;developmental processes;signal transduction;other biological processes	plasma membrane;other membranes;cytosol;cytoskeleton;mitochondrion;ER/Golgi;nucleus;other cytoplasmic organelle;other cell component	cytoskeletal activity;other molecular function	CRYAB	0.01		200		Peak Found	High	High	Peak Found	Peak Found	High	Not Found	Not Found	Not Found	Not Found	Not Found	Not Found	Acetyl [N-Term]
799	Identified		High	Q8WUN7	Ubiquitin domain-containing protein 2	12.297	16	3	12	1		other cell component		UBTD2	0.01		200		Peak Found	High	High	Peak Found	High	High	Not Found	Not Found	Not Found	Not Found	Not Found	Not Found
800			High	A0A0A0MT36	Immunoglobulin kappa variable 6D-21	12.296	29	2	22	1	other biological processes	non-structural extracellular;plasma membrane;other membranes;other cell component		IGKV6D-21	1.616	0.00466015	76.5	123.5	High	High	Peak Found	High	High	Peak Found	High	High	High	High	High	High
801			High	Q9HCS5	Band 4.1-like protein 4A	12.268	7	4	7	4	cell organization and biogenesis	cytoskeleton;other cell component	cytoskeletal activity	EPB41L4A	0.056	0.0911768	189.4	10.6	Peak Found	High	High	Peak Found	High	High	Peak Found	Peak Found	Peak Found	Not Found	Peak Found	Peak Found
802			High	P46109	Crk-like protein	12.261	19	4	8	4	cell-cell signaling;cell organization and biogenesis;other metabolic processes;stress response;developmental processes;signal transduction;other biological processes	plasma membrane;other membranes;cytosol;nucleus;other cell component	signal transduction activity or receptor binding;other molecular function	CRKL	0.069		187	13	Peak Found	High	High	Peak Found	High	High	Not Found	Not Found	Peak Found	Not Found	Not Found	Not Found
803			High	O00534	von Willebrand factor A domain-containing protein 5A	12.26	7	4	5	4		nucleus		VWA5A	0.303	0.00262162	153.5	46.5	Peak Found	High	High	Not Found	Peak Found	High	Peak Found	Peak Found	Peak Found	Peak Found	Peak Found	Peak Found
804			High	Q13491-4	Isoform 4 of Neuronal membrane glycoprotein M6-b	12.258	10	3	20	3				GPM6B	0.356	0.0631173	147.4	52.6	High	High	High	Peak Found	High	High	Peak Found	Peak Found	High	Not Found	High	High
805	Identified		High	P47736	Rap1 GTPase-activating protein 1	12.24	10	5	6	5	signal transduction;other biological processes	other membranes;cytosol;ER/Golgi;other cytoplasmic organelle;other cell component	enzyme regulator activity;other molecular function	RAP1GAP	0.01		200		High	High	High	Peak Found	Peak Found	High	Not Found	Not Found	Not Found	Not Found	Not Found	Not Found
806	Identified		High	P61601	Neurocalcin-delta	12.217	16	4	13	1	transport;signal transduction;other biological processes	other membranes;cytosol;ER/Golgi	cytoskeletal activity;other molecular function	NCALD	0.01		200		Peak Found	High	High	Peak Found	High	High	Not Found	Not Found	Not Found	Not Found	Not Found	Not Found
807			High	P00966	Argininosuccinate synthase	12.215	12	5	15	5	other metabolic processes;stress response;developmental processes;other biological processes	other membranes;cytosol;mitochondrion;ER/Golgi;nucleus;other cytoplasmic organelle;other cell component	other molecular function	ASS1	0.028	2.19689e-07	194.5	5.5	High	High	High	Peak Found	High	High	Peak Found	Peak Found	Peak Found	Peak Found	Peak Found	Peak Found
808	Identified		High	Q9BRA2	Thioredoxin domain-containing protein 17	12.19	33	4	18	4	signal transduction;other biological processes	cytosol	other molecular function	TXNDC17	0.01		200		High	High	High	High	High	High	Not Found	Not Found	Not Found	Not Found	Not Found	Not Found
809			High	P16083	Ribosyldihydronicotinamide dehydrogenase [quinone]	12.129	17	3	7	3	other metabolic processes	cytosol;nucleus	other molecular function	NQO2	0.299	0.0417965	154	46	Peak Found	High	High	High	Peak Found	High	Peak Found	Peak Found	Peak Found	Peak Found	Peak Found	Peak Found
810	Identified		High	Q8TBC3	SH3KBP1-binding protein 1	12.127	10	5	13	2	cell organization and biogenesis;other biological processes	other cytoplasmic organelle	other molecular function	SHKBP1	0.01		200		Peak Found	High	High	Peak Found	High	High	Not Found	Not Found	Not Found	Not Found	Not Found	Not Found
811			High	Q9NQW7	Xaa-Pro aminopeptidase 1	12.121	8	4	9	4	protein metabolism;other metabolic processes	cytosol;other cell component	other molecular function	XPNPEP1	0.028	0.000251597	194.5	5.5	Peak Found	High	High	Peak Found	High	High	Peak Found	Peak Found	Peak Found	Not Found	Peak Found	Not Found
812			High	P08195	4F2 cell-surface antigen heavy chain	12.088	7	4	8	4	other metabolic processes;transport;other biological processes	plasma membrane;other membranes;nucleus;other cytoplasmic organelle;other cell component	transporter activity;nucleic acid binding activity	SLC3A2	0.094	0.000255252	182.8	17.2	Peak Found	High	High	Peak Found	High	High	Peak Found	Peak Found	Peak Found	Peak Found	Not Found	High
813	Identified		High	Q8NCW5	NAD(P)H-hydrate epimerase	12.075	20	4	10	4	cell organization and biogenesis;other metabolic processes;transport;developmental processes;other biological processes	non-structural extracellular;mitochondrion;other cell component	other molecular function	NAXE	0.01		200		Peak Found	High	High	Peak Found	High	High	Not Found	Not Found	Not Found	Not Found	Not Found	Not Found
814			High	Q8IWU2	Serine/threonine-protein kinase LMTK2	11.999	4	5	10	5	cell organization and biogenesis;protein metabolism;other metabolic processes;transport;developmental processes;signal transduction;other biological processes	plasma membrane;other membranes;cytosol;ER/Golgi;other cytoplasmic organelle;other cell component	enzyme regulator activity;cytoskeletal activity;kinase activity;other molecular function	LMTK2	0.015	6.19519e-06	197	3	High	Peak Found	High	High	Peak Found	High	Peak Found	Peak Found	Not Found	Peak Found	Peak Found	Not Found
815			High	P20618	Proteasome subunit beta type-1	11.996	10	2	9	2	protein metabolism;other metabolic processes	non-structural extracellular;cytosol;nucleus;other cell component		PSMB1	11.644	2.77904e-07	15.8	184.2	Peak Found	Peak Found	Peak Found	Peak Found	Not Found	Peak Found	High	Peak Found	High	High	Peak Found	High
816			High	P59998	Actin-related protein 2/3 complex subunit 4	11.95	21	4	22	4	cell organization and biogenesis	cytosol;cytoskeleton;nucleus;other cell component	cytoskeletal activity;other molecular function	ARPC4	0.033	1.51224e-06	193.7	6.3	High	High	High	High	High	High	Peak Found	Peak Found	Peak Found	Peak Found	Peak Found	Peak Found
817			High	P04430	Immunoglobulin kappa variable 1-16	11.949	29	2	22	2	other biological processes	non-structural extracellular;plasma membrane;other membranes;other cell component	other molecular function	IGKV1-16	26.386	0.0101435	7.3	192.7	Peak Found	High	Peak Found	Peak Found	High	Peak Found	High	High	High	High	High	High
818			High	P17677	Neuromodulin	11.949	35	4	9	4	cell organization and biogenesis;stress response;developmental processes;signal transduction;other biological processes	plasma membrane;other membranes;other cell component	other molecular function	GAP43	0.017		196.7	3.3	High	Not Found	High	High	Not Found	High	Not Found	Not Found	Not Found	Not Found	Peak Found	Not Found
819	Identified		High	P04439	HLA class I histocompatibility antigen, A alpha chain	11.871	9	2	8	1	stress response;signal transduction;other biological processes	plasma membrane;other membranes;ER/Golgi;other cytoplasmic organelle;other cell component	signal transduction activity or receptor binding;other molecular function	HLA-A	0.01		200		Peak Found	High	Peak Found	Peak Found	High	High	Not Found	Not Found	Not Found	Not Found	Not Found	Not Found
820			High	P37088	Amiloride-sensitive sodium channel subunit alpha	11.862	5	3	9	3	transport;other biological processes	non-structural extracellular;plasma membrane;other membranes;cytoskeleton;other cell component	transporter activity;other molecular function	SCNN1A	0.235	0.000569803	162	38	Not Found	High	High	Not Found	High	High	Peak Found	Not Found	Peak Found	Peak Found	Not Found	Peak Found
821			High	O14493	Claudin-4	11.853	13	2	9	1	cell adhesion;cell organization and biogenesis;transport;other biological processes	plasma membrane;other membranes;other cell component	transporter activity;other molecular function	CLDN4	0.326	0.0250118	150.8	49.2	Peak Found	High	Peak Found	Peak Found	High	Peak Found	Not Found	Peak Found	Peak Found	Not Found	Peak Found	High
822			High	P62714	Serine/threonine-protein phosphatase 2A catalytic subunit beta isoform	11.85	11	3	9	3	cell cycle OR cell proliferation;cell organization and biogenesis;protein metabolism;other metabolic processes;stress response;other biological processes	cytosol;cytoskeleton;nucleus;other cell component	cytoskeletal activity;other molecular function	PPP2CB	0.041	0.000146992	192.2	7.8	High	High	High	Peak Found	High	Peak Found	Peak Found	Not Found	High	Not Found	Not Found	High
823	Identified		High	O43488	Aflatoxin B1 aldehyde reductase member 2	11.843	11	3	9	2	other metabolic processes	cytosol;ER/Golgi;other cell component	other molecular function	AKR7A2	0.01		200		High	Not Found	High	High	Peak Found	High	Not Found	Not Found	Not Found	Not Found	Not Found	Not Found
824			High	Q6NV74	Uncharacterized protein KIAA1211-like	11.817	6	3	4	3				CRACDL	0.549	0.0932451	129.1	70.9	Peak Found	Peak Found	High	Peak Found	High	High	Peak Found	Peak Found	Not Found	Peak Found	Peak Found	Peak Found
825			High	Q8WV92	MIT domain-containing protein 1	11.811	19	4	11	4	cell cycle OR cell proliferation;cell organization and biogenesis;other biological processes	other membranes;other cytoplasmic organelle;other cell component	other molecular function	MITD1	0.143	0.0107499	175	25	Peak Found	High	High	Peak Found	High	High	Peak Found	Peak Found	Peak Found	Peak Found	Peak Found	Peak Found
826			High	P28068	HLA class II histocompatibility antigen, DM beta chain	11.689	13	3	17	3	other biological processes	plasma membrane;other membranes;other cytoplasmic organelle		HLA-DMB	0.021	0.000411786	195.9	4.1	Peak Found	High	High	Peak Found	High	High	Peak Found	Peak Found	Peak Found	Peak Found	Peak Found	Peak Found
827	Identified		High	P19634	Sodium/hydrogen exchanger 1	11.667	6	3	4	3	cell organization and biogenesis;stress response;transport;developmental processes;signal transduction;other biological processes	plasma membrane;other membranes;mitochondrion;ER/Golgi;nucleus;other cell component	transporter activity;other molecular function	SLC9A1	0.01		200		High	High	High	Peak Found	Peak Found	High	Not Found	Not Found	Not Found	Not Found	Not Found	Not Found
828			High	A0A075B6S6	Immunoglobulin kappa variable 2D-30	11.638	20	2	89	1	other biological processes	non-structural extracellular;plasma membrane;other membranes;other cell component		IGKV2D-30	1.88	0.0109881	69.4	130.6	Not Found	High	High	Not Found	High	High	High	High	High	High	High	High
829	Identified		High	P35321	Cornifin-A	11.631	53	3	14	1	protein metabolism;other metabolic processes;other biological processes	plasma membrane;cytosol	bone, tooth or skin structural activity;other molecular function	SPRR1A	0.01		200		Peak Found	High	High	Peak Found	High	Peak Found	Not Found	Not Found	Not Found	Not Found	Not Found	Not Found
830	Identified		High	P01903	HLA class II histocompatibility antigen, DR alpha chain	11.591	11	2	4	2	other biological processes	plasma membrane;other membranes;other cytoplasmic organelle		HLA-DRA	0.01		200		Peak Found	High	Peak Found	Peak Found	High	High	Not Found	Not Found	Not Found	Not Found	Not Found	Not Found
831			High	Q6XQN6	Nicotinate phosphoribosyltransferase	11.558	8	3	8	3	other metabolic processes;stress response	non-structural extracellular;cytosol;other cytoplasmic organelle	other molecular function	NAPRT	0.127	0.0046034	177.5	22.5	Peak Found	High	High	Peak Found	High	High	Not Found	Peak Found	Peak Found	Not Found	Peak Found	Peak Found
832	Identified		High	P02144	Myoglobin	11.554	19	2	10	2	stress response;transport;developmental processes;other biological processes	cytosol	other molecular function	MB	0.01		200		Peak Found	High	High	Peak Found	High	High	Not Found	Not Found	Not Found	Not Found	Not Found	Not Found
833	Identified		High	Q8N1Q1	Carbonic anhydrase 13	11.547	18	3	5	3	other metabolic processes	cytosol;other cell component	other molecular function	CA13	0.01		200		Peak Found	High	High	Peak Found	Peak Found	High	Not Found	Not Found	Not Found	Not Found	Not Found	Not Found
834			High	Q86X29	Lipolysis-stimulated lipoprotein receptor	11.505	8	4	9	4	cell organization and biogenesis;developmental processes;other biological processes	non-structural extracellular;plasma membrane;other membranes;other cell component		LSR	0.239	0.0895547	161.4	38.6	High	Peak Found	Peak Found	High	Peak Found	Peak Found	Not Found	Not Found	High	Peak Found	Peak Found	High
835			High	P67936	Tropomyosin alpha-4 chain	11.427	16	6	23	2	cell organization and biogenesis;other biological processes	cytosol;cytoskeleton	cytoskeletal activity;other molecular function	TPM4	0.196	0.0973888	167.2	32.8	Peak Found	High	High	Peak Found	High	Peak Found	Peak Found	Not Found	Peak Found	Peak Found	Not Found	Peak Found
836			High	Q6Q0C0	E3 ubiquitin-protein ligase TRAF7	11.383	7	4	5	4	cell organization and biogenesis;protein metabolism;other metabolic processes;signal transduction;other biological processes	plasma membrane;other membranes;nucleus;other cell component	other molecular function	TRAF7	0.376	0.0522064	145.4	54.6	Peak Found	High	High	Peak Found	High	Peak Found	Not Found	Not Found	Peak Found	Not Found	Peak Found	Peak Found
837			High	P55072	Transitional endoplasmic reticulum ATPase	11.367	6	4	13	4	cell cycle OR cell proliferation;cell organization and biogenesis;protein metabolism;DNA metabolism;other metabolic processes;stress response;transport;signal transduction;other biological processes	non-structural extracellular;other membranes;cytosol;ER/Golgi;nucleus;other cytoplasmic organelle;other cell component	signal transduction activity or receptor binding;enzyme regulator activity;other molecular function	VCP	0.043	0.144636	191.7	8.3	High	High	High	High	High	High	Not Found	Not Found	Not Found	Peak Found	Not Found	Peak Found
838	Identified		High	Q9UEW8	STE20/SPS1-related proline-alanine-rich protein kinase	11.293	5	2	9	2	protein metabolism;other metabolic processes;stress response;transport;signal transduction;other biological processes	plasma membrane;other membranes;cytosol;nucleus;other cell component	kinase activity;other molecular function	STK39	0.01		200		High	High	High	High	High	High	Not Found	Not Found	Not Found	Not Found	Not Found	Not Found
839			High	P0DMN0	Sulfotransferase 1A4	11.284	14	4	11	4	other metabolic processes	cytosol;other cell component	other molecular function	SULT1A4	0.108	0.000982365	180.5	19.5	Peak Found	High	High	Peak Found	High	High	Not Found	Peak Found	Peak Found	Not Found	Peak Found	Peak Found	Acetyl [N-Term]
840	Identified		High	Q8N335	Glycerol-3-phosphate dehydrogenase 1-like protein	11.283	12	4	10	4	other metabolic processes;other biological processes	plasma membrane;other membranes;cytosol;other cell component	other molecular function	GPD1L	0.01		200		Peak Found	High	High	Peak Found	High	High	Not Found	Not Found	Not Found	Not Found	Not Found	Not Found
841			High	P61086	Ubiquitin-conjugating enzyme E2 K	11.261	19	3	11	3	cell organization and biogenesis;protein metabolism;other metabolic processes;other biological processes	cytosol;nucleus;other cell component	other molecular function	UBE2K	0.037	0.00916131	192.8	7.2	Peak Found	High	High	Peak Found	High	High	Peak Found	Not Found	Not Found	Peak Found	Not Found	Peak Found
842			High	P80511	Protein S100-A12	11.252	26	4	21	4	other metabolic processes;stress response;other biological processes	non-structural extracellular;plasma membrane;other membranes;cytosol;cytoskeleton;nucleus;other cell component	signal transduction activity or receptor binding;other molecular function	S100A12	0.057	0.000180698	189.2	10.8	High	High	High	High	High	High	Peak Found	Peak Found	High	Peak Found	Peak Found	Peak Found
843	Identified		High	Q9BU68	Proline-rich protein 15-like protein	11.23	17	1	6	1				PRR15L	0.01		200		High	Peak Found	High	Peak Found	High	High	Not Found	Not Found	Not Found	Not Found	Not Found	Not Found
844			High	P01714	Immunoglobulin lambda variable 3-19	11.215	44	3	29	3	other biological processes	non-structural extracellular;plasma membrane;other membranes;other cell component	other molecular function	IGLV3-19	17.771	6.62103e-06	10.7	189.3	High	Peak Found	High	Peak Found	Peak Found	High	High	High	High	High	High	High
845			High	P13798	Acylamino-acid-releasing enzyme	11.128	9	5	8	5	cell organization and biogenesis;protein metabolism;other metabolic processes	non-structural extracellular;other membranes;cytosol;nucleus;other cell component	other molecular function	APEH	1.81	0.705882	71.2	128.8	Peak Found	High	Peak Found	Peak Found	Peak Found	Peak Found	High	Peak Found	High	High	Peak Found	Peak Found
846			High	P36405	ADP-ribosylation factor-like protein 3	11.104	23	4	9	4	cell cycle OR cell proliferation;cell organization and biogenesis;transport;developmental processes;signal transduction;other biological processes	other membranes;cytoskeleton;ER/Golgi;nucleus;other cell component	cytoskeletal activity;other molecular function	ARL3	0.05	0.0189031	190.4	9.6	Peak Found	High	High	Peak Found	High	High	Not Found	Not Found	Not Found	Peak Found	Peak Found	Not Found
847			High	Q4VX76	Synaptotagmin-like protein 3	11.097	10	5	11	5	transport	plasma membrane;other membranes;ER/Golgi	signal transduction activity or receptor binding;other molecular function	SYTL3	0.925	0.938722	103.9	96.1	High	High	High	Peak Found	High	High	Peak Found	Peak Found	Peak Found	Peak Found	Peak Found	Peak Found
848			High	Q8WTV0-2	Isoform 1 of Scavenger receptor class B member 1	10.987	9	5	10	5				SCARB1	0.37	0.00379952	146	54	High	Peak Found	Peak Found	High	Peak Found	High	Peak Found	Peak Found	Peak Found	Peak Found	Peak Found	Peak Found
849		Identified	High	A0A0C4DH33	Immunoglobulin heavy variable 1-24	10.973	34	2	3	2	cell organization and biogenesis;stress response;transport;signal transduction;other biological processes	non-structural extracellular;plasma membrane;other membranes	signal transduction activity or receptor binding;other molecular function	IGHV1-24	100			200	Not Found	Not Found	Not Found	Not Found	Not Found	Not Found	High	Not Found	High	Peak Found	Not Found	High
850			High	A5D8V6	Vacuolar protein sorting-associated protein 37C	10.964	9	3	20	3	cell organization and biogenesis;protein metabolism;other metabolic processes;transport;other biological processes	other membranes;other cytoplasmic organelle	other molecular function	VPS37C	0.152	3.29428e-05	173.7	26.3	High	High	High	High	High	High	Peak Found	Peak Found	Peak Found	Peak Found	Not Found	Peak Found
851			High	Q99747	Gamma-soluble NSF attachment protein	10.955	13	4	14	4	cell organization and biogenesis;transport;other biological processes	other membranes;mitochondrion;ER/Golgi	other molecular function	NAPG	0.034	6.7667e-05	193.5	6.5	Peak Found	High	High	Peak Found	High	High	Peak Found	Not Found	Not Found	Peak Found	Peak Found	Not Found
852			High	A0A0B4J1V6	Immunoglobulin heavy variable 3-73	10.943	35	4	34	2	cell organization and biogenesis;stress response;transport;signal transduction;other biological processes	non-structural extracellular;plasma membrane;other membranes	signal transduction activity or receptor binding;other molecular function	IGHV3-73	7.364	0.00409493	23.9	176.1	Peak Found	Peak Found	Peak Found	Peak Found	Not Found	Peak Found	High	High	High	High	High	Peak Found
853			High	Q5T0Z8	Uncharacterized protein C6orf132	10.928	6	4	8	4				C6orf132	0.134	0.00160356	176.4	23.6	Peak Found	High	High	Peak Found	High	High	Peak Found	Not Found	Peak Found	Peak Found	Peak Found	Peak Found
854	Identified		High	Q96B33	Claudin-23	10.885	15	3	5	3	cell adhesion;cell organization and biogenesis	plasma membrane;other membranes;other cell component	other molecular function	CLDN23	0.01		200		Not Found	High	High	Not Found	Peak Found	High	Not Found	Not Found	Not Found	Not Found	Not Found	Not Found
855	Identified		High	P33176	Kinesin-1 heavy chain	10.871	4	3	9	3	cell organization and biogenesis;stress response;transport;developmental processes;other biological processes	other membranes;cytosol;cytoskeleton;other cytoplasmic organelle;other cell component	cytoskeletal activity;other molecular function	KIF5B	0.01		200		High	High	High	High	High	High	Not Found	Not Found	Not Found	Not Found	Not Found	Not Found
856			High	A0A0J9YX35	Immunoglobulin heavy variable 3-64D	10.871	19	2	38	2	cell organization and biogenesis;stress response;transport;signal transduction;other biological processes	non-structural extracellular;plasma membrane;other membranes	signal transduction activity or receptor binding;other molecular function	IGHV3-64D	9.873	5.4865e-05	18.4	181.6	Peak Found	High	Peak Found	Peak Found	High	High	High	High	High	High	High	High
857			High	O60331	Phosphatidylinositol 4-phosphate 5-kinase type-1 gamma	10.851	6	3	9	3	cell adhesion;cell-cell signaling;cell organization and biogenesis;other metabolic processes;transport;other biological processes	plasma membrane;other membranes;cytosol;nucleus;other cytoplasmic organelle;other cell component	kinase activity;other molecular function	PIP5K1C	0.162		172	28	Peak Found	High	High	Not Found	High	High	Peak Found	Not Found	Not Found	Not Found	Not Found	Not Found
858			High	P62826	GTP-binding nuclear protein Ran	10.835	20	4	11	4	cell cycle OR cell proliferation;cell organization and biogenesis;DNA metabolism;other metabolic processes;transport;other biological processes	cytosol;cytoskeleton;nucleus;other cytoplasmic organelle;other cell component	other molecular function	RAN	0.214	0.0605773	164.8	35.2	Peak Found	High	High	Peak Found	Peak Found	High	Peak Found	Not Found	High	Peak Found	Not Found	High	Met-loss+Acetyl [N-Term]
859			High	P31689	DnaJ homolog subfamily A member 1	10.805	7	2	8	2	stress response;transport;signal transduction;other biological processes	other membranes;cytosol;cytoskeleton;mitochondrion;ER/Golgi;nucleus;other cell component	signal transduction activity or receptor binding;other molecular function	DNAJA1	0.177	0.0805295	169.9	30.1	High	High	High	Peak Found	High	High	Not Found	Not Found	Peak Found	Peak Found	Not Found	Peak Found
860	Identified		High	O43396	Thioredoxin-like protein 1	10.793	13	2	6	2	other biological processes	cytosol;nucleus;other cell component	other molecular function	TXNL1	0.01		200		High	High	High	Peak Found	High	High	Not Found	Not Found	Not Found	Not Found	Not Found	Not Found	Met-loss [N-Term]
861			High	P81605	Dermcidin	10.781	34	4	49	4	protein metabolism;stress response;transport;other biological processes	non-structural extracellular;other membranes	transporter activity;other molecular function	DCD	0.233	0.00558037	162.2	37.8	High	High	High	High	High	High	High	High	Peak Found	High	High	Peak Found
862			High	P07477	Trypsin-1	10.706	11	2	84	2	cell organization and biogenesis;protein metabolism;other biological processes	non-structural extracellular	other molecular function	PRSS1	1.023	0.830234	98.9	101.1	High	High	High	High	High	High	High	High	High	High	High	High
863			High	P58546	Myotrophin	10.655	22	2	7	2	cell organization and biogenesis;other metabolic processes;developmental processes;other biological processes	cytosol;cytoskeleton;nucleus;other cell component	nucleic acid binding activity	MTPN	0.012		197.7	2.3	Peak Found	High	High	Peak Found	High	High	Not Found	Not Found	Not Found	Not Found	Not Found	Peak Found
864			High	P11279	Lysosome-associated membrane glycoprotein 1	10.633	7	3	19	3	transport;signal transduction;other biological processes	plasma membrane;other membranes;cytosol;ER/Golgi;other cytoplasmic organelle;other cell component	other molecular function	LAMP1	0.16	0.00277027	172.5	27.5	High	High	Peak Found	High	High	High	Peak Found	High	High	Peak Found	High	High
865			High	P50990	T-complex protein 1 subunit theta	10.628	7	3	4	3	cell organization and biogenesis;transport;other biological processes	non-structural extracellular;cytosol;cytoskeleton;nucleus;other cytoplasmic organelle;other cell component	other molecular function	CCT8	0.072		186.6	13.4	Peak Found	High	High	Peak Found	Peak Found	High	Not Found	Not Found	Peak Found	Not Found	Not Found	Not Found
866			High	Q8N6Q3	CD177 antigen	10.589	9	3	6	3	cell adhesion;cell organization and biogenesis;stress response;other biological processes	plasma membrane;other membranes;other cell component	signal transduction activity or receptor binding;other molecular function	CD177	0.274	0.368723	157	43	Peak Found	High	High	Peak Found	High	High	Not Found	Not Found	Peak Found	Peak Found	Not Found	Not Found
867			High	Q9NQR4	Omega-amidase NIT2	10.553	16	3	6	3	other metabolic processes	non-structural extracellular;cytosol;cytoskeleton;other cell component	other molecular function	NIT2	0.337	0.112621	149.6	50.4	Peak Found	High	High	High	High	High	Peak Found	Not Found	Not Found	Peak Found	Not Found	Peak Found
868			High	P37235	Hippocalcin-like protein 1	10.472	16	4	11	1		other membranes	other molecular function	HPCAL1	0.021	0.0390596	195.8	4.2	Peak Found	Peak Found	High	Peak Found	High	High	Not Found	Peak Found	Not Found	Not Found	Peak Found	Not Found
869	Identified		High	P43005	Excitatory amino acid transporter 3	10.465	5	2	8	2	cell-cell signaling;cell organization and biogenesis;protein metabolism;other metabolic processes;stress response;transport;developmental processes;signal transduction;other biological processes	non-structural extracellular;plasma membrane;other membranes;ER/Golgi;other cytoplasmic organelle;other cell component	transporter activity;other molecular function	SLC1A1	0.01		200		Peak Found	High	High	Peak Found	High	High	Not Found	Not Found	Not Found	Not Found	Not Found	Not Found
870			High	O94760	N(G),N(G)-dimethylarginine dimethylaminohydrolase 1	10.417	13	3	12	2	other metabolic processes;signal transduction;other biological processes	cytosol	other molecular function	DDAH1	0.044	2.22994e-05	191.6	8.4	Peak Found	High	High	Peak Found	High	High	Not Found	Peak Found	Not Found	Not Found	Peak Found	Not Found	Met-loss+Acetyl [N-Term]
871	Identified		High	Q53GD3-2	Isoform 2 of Choline transporter-like protein 4	10.388	9	3	9	1				SLC44A4	0.01		200		Not Found	High	High	Not Found	Not Found	High	Not Found	Not Found	Not Found	Not Found	Not Found	Not Found	Met-loss [N-Term]
872			High	P00390	Glutathione reductase, mitochondrial	10.319	7	4	4	4	other metabolic processes;stress response;other biological processes	plasma membrane;other membranes;cytosol;mitochondrion	other molecular function	GSR	0.022	3.79307e-06	195.6	4.4	Peak Found	High	High	Peak Found	Peak Found	High	Peak Found	Peak Found	Peak Found	Peak Found	Peak Found	Peak Found
873			High	P30626	Sorcin	10.316	17	3	8	3	transport;developmental processes;signal transduction;other biological processes	non-structural extracellular;plasma membrane;other membranes;cytosol;cytoskeleton;ER/Golgi;nucleus;other cell component	signal transduction activity or receptor binding;other molecular function	SRI	0.043	0.0233046	191.8	8.2	High	High	High	Peak Found	High	High	Not Found	Not Found	Peak Found	Not Found	Not Found	Peak Found
874			High	Q13835	Plakophilin-1	10.295	5	3	8	3	cell adhesion;cell organization and biogenesis;signal transduction;other biological processes	plasma membrane;other membranes;cytoskeleton;nucleus;other cell component	bone, tooth or skin structural activity;other molecular function	PKP1	0.603	0.154545	124.8	75.2	High	Peak Found	High	High	Peak Found	High	Peak Found	Peak Found	Peak Found	Peak Found	Peak Found	Peak Found
875	Identified		High	Q8NFH8	RalBP1-associated Eps domain-containing protein 2	10.289	6	3	8	2	cell organization and biogenesis;transport;signal transduction	cytosol	other molecular function	REPS2	0.01		200		Peak Found	High	High	Not Found	High	High	Not Found	Not Found	Not Found	Not Found	Not Found	Not Found	Phospho [S121(100)]
876			High	P07741	Adenine phosphoribosyltransferase	10.289	18	3	10	3	other metabolic processes;transport;other biological processes	non-structural extracellular;cytosol;nucleus;other cell component	other molecular function	APRT	0.098	0.00402394	182.2	17.8	High	High	High	High	High	High	Peak Found	Peak Found	Peak Found	Peak Found	Peak Found	Peak Found	Met-loss+Acetyl [N-Term]
877			High	A0A0A0MRZ8	Immunoglobulin kappa variable 3D-11	10.262	26	2	34	2	other biological processes	non-structural extracellular;plasma membrane;other membranes;other cell component		IGKV3D-11	3.671	1.7238e-05	42.8	157.2	High	High	High	High	High	High	High	High	High	High	High	High
878			High	A0A0J9YXX1	Immunoglobulin heavy variable 5-10-1	10.226	26	3	18	1	cell organization and biogenesis;stress response;transport;signal transduction;other biological processes	non-structural extracellular;plasma membrane;other membranes	signal transduction activity or receptor binding;other molecular function	IGHV5-10-1	17.265	0.000364115	10.9	189.1	Not Found	Peak Found	Not Found	Peak Found	Not Found	Not Found	Peak Found	High	High	Not Found	High	High
879			High	P15529-2	Isoform B of Membrane cofactor protein	10.167	9	3	8	3				CD46	2.901	0.951186	51.3	148.7	High	High	High	High	High	Peak Found	Peak Found	Peak Found	High	Peak Found	Peak Found	Peak Found
880			High	P29373	Cellular retinoic acid-binding protein 2	10.148	22	4	19	4	cell organization and biogenesis;other metabolic processes;transport;developmental processes;signal transduction;other biological processes	cytosol;ER/Golgi;nucleus;other cell component	other molecular function	CRABP2	0.12	4.70973e-05	178.6	21.4	High	High	High	High	High	High	Peak Found	Peak Found	Peak Found	Peak Found	Peak Found	Peak Found
881			High	P04432	Immunoglobulin kappa variable 1D-39	10.132	29	2	22	2	other biological processes	non-structural extracellular;plasma membrane;other membranes;other cell component	other molecular function	IGKV1D-39	12.683	0.000158038	14.6	185.4	Peak Found	High	Peak Found	Peak Found	High	Peak Found	High	High	High	High	High	High
882	Identified		High	Q8NEG4	Protein FAM83F	10.123	10	3	5	3	signal transduction		other molecular function	FAM83F	0.01		200		Peak Found	High	High	Peak Found	Peak Found	High	Not Found	Not Found	Not Found	Not Found	Not Found	Not Found
883			High	Q14134	Tripartite motif-containing protein 29	10.117	6	4	6	4	stress response;other biological processes	other cytoplasmic organelle	other molecular function	TRIM29	0.105	0.00198936	181	19	Peak Found	High	High	Peak Found	High	High	Peak Found	Not Found	Peak Found	Peak Found	Peak Found	Peak Found
884	Identified		High	Q8WUF5	RelA-associated inhibitor	10.085	7	4	7	4	RNA metabolism OR transcription;developmental processes;other biological processes	cytosol;nucleus;other cell component	other molecular function	PPP1R13L	0.01		200		Peak Found	High	High	Peak Found	High	High	Not Found	Not Found	Not Found	Not Found	Not Found	Not Found
885	Identified		High	Q9NQE9	Histidine triad nucleotide-binding protein 3	10.015	16	2	5	2		nucleus;other cell component	other molecular function	HINT3	0.01		200		High	High	High	Peak Found	Peak Found	High	Not Found	Not Found	Not Found	Not Found	Not Found	Not Found
886			High	Q06323	Proteasome activator complex subunit 1	9.996	14	3	4	3	other biological processes	cytosol;nucleus;other cell component	enzyme regulator activity	PSME1	0.02		196	4	Peak Found	Peak Found	High	Peak Found	High	High	Not Found	Not Found	Not Found	Not Found	Peak Found	Not Found
887			High	P24666	Low molecular weight phosphotyrosine protein phosphatase	9.974	15	2	5	2	protein metabolism;other metabolic processes	plasma membrane;other membranes;cytosol;other cell component	other molecular function	ACP1	0.281	0.00316546	156.2	43.8	Peak Found	Peak Found	High	Peak Found	High	High	Peak Found	Not Found	Not Found	Peak Found	Not Found	Not Found
888			High	P01040	Cystatin-A	9.921	38	3	8	3	cell adhesion;protein metabolism;other metabolic processes;other biological processes	non-structural extracellular;plasma membrane;cytosol;nucleus;other cell component	enzyme regulator activity;other molecular function	CSTA	0.373	0.0553255	145.7	54.3	High	High	High	High	Peak Found	High	Peak Found	Peak Found	Not Found	Peak Found	Peak Found	Not Found
889			High	P06310	Immunoglobulin kappa variable 2-30	9.919	17	2	83	1	other biological processes	non-structural extracellular;plasma membrane;other membranes;other cell component	other molecular function	IGKV2-30	2.238	0.00722628	61.8	138.2	High	Peak Found	Peak Found	Peak Found	Peak Found	High	High	Peak Found	Peak Found	High	Peak Found	High
890			High	Q9NY33	Dipeptidyl peptidase 3	9.896	5	2	4	2	protein metabolism	cytosol;other cell component	other molecular function	DPP3	0.217	7.662e-05	164.3	35.7	Peak Found	High	High	Peak Found	Peak Found	High	Peak Found	Peak Found	Peak Found	Peak Found	Not Found	Peak Found
891			High	P16150	Leukosialin	9.86	8	3	16	3	cell adhesion;stress response;signal transduction;other biological processes	non-structural extracellular;plasma membrane;other membranes;nucleus;other cell component	other molecular function	SPN	0.076	0.00305739	185.9	14.1	Peak Found	High	High	Peak Found	High	High	Not Found	Not Found	Peak Found	Not Found	Not Found	Peak Found
892	Identified		High	Q5VT79	Annexin A8-like protein 1	9.84	11	3	7	2	cell organization and biogenesis;transport;other biological processes		other molecular function	ANXA8L1	0.01		200		Not Found	High	High	Not Found	High	High	Not Found	Not Found	Not Found	Not Found	Not Found	Not Found
893			High	Q53TN4	Cytochrome b reductase 1	9.831	12	3	17	3	transport;other biological processes	plasma membrane;other membranes;other cytoplasmic organelle	transporter activity;other molecular function	CYBRD1	0.015	7.08222e-08	197.1	2.9	High	High	High	High	High	High	Peak Found	Not Found	Peak Found	Peak Found	Peak Found	Peak Found
894	Identified		High	Q6ZQN7	Solute carrier organic anion transporter family member 4C1	9.825	7	3	4	3	transport;other biological processes	plasma membrane;other membranes;other cytoplasmic organelle	transporter activity	SLCO4C1	0.01		200		Peak Found	High	High	Peak Found	Peak Found	High	Not Found	Not Found	Not Found	Not Found	Not Found	Not Found
895	Identified		High	Q9NX57	Ras-related protein Rab-20	9.771	15	3	7	3	cell organization and biogenesis;stress response;transport	other membranes;ER/Golgi;other cell component	other molecular function	RAB20	0.01		200		Peak Found	High	High	Peak Found	High	High	Not Found	Not Found	Not Found	Not Found	Not Found	Not Found
896			High	P26572	Alpha-1,3-mannosyl-glycoprotein 2-beta-N-acetylglucosaminyltransferase	9.755	8	4	12	4	protein metabolism;other metabolic processes;developmental processes;other biological processes	other membranes;ER/Golgi;other cell component	other molecular function	MGAT1	17.875	0.0461645	10.6	189.4	High	Peak Found	Peak Found	Peak Found	Peak Found	Peak Found	High	Peak Found	High	High	Peak Found	High
897			High	O43278	Kunitz-type protease inhibitor 1	9.734	6	3	7	3	cell organization and biogenesis;developmental processes;other biological processes	non-structural extracellular;plasma membrane;other membranes	enzyme regulator activity	SPINT1	0.057	3.36917e-05	189.2	10.8	Peak Found	High	High	Peak Found	Peak Found	High	Peak Found	Not Found	Not Found	Not Found	Not Found	Peak Found
898			High	Q13162	Peroxiredoxin-4	9.728	11	3	25	2	cell organization and biogenesis;protein metabolism;other metabolic processes;stress response;developmental processes;signal transduction;other biological processes	non-structural extracellular;cytosol;ER/Golgi;other cell component	other molecular function	PRDX4	0.431	0.223739	139.8	60.2	High	Not Found	Not Found	High	Not Found	Not Found	High	Peak Found	High	High	Peak Found	High
899			High	Q13404	Ubiquitin-conjugating enzyme E2 variant 1	9.69	18	3	21	3	protein metabolism;DNA metabolism;other metabolic processes;stress response;other biological processes	cytosol;nucleus;other cell component		UBE2V1	0.33	0.00369132	150.4	49.6	High	High	High	High	High	High	Peak Found	Peak Found	Peak Found	Peak Found	Peak Found	Peak Found
900			High	Q08722	Leukocyte surface antigen CD47	9.63	9	3	33	3	cell adhesion;stress response;transport;signal transduction;other biological processes	non-structural extracellular;plasma membrane;other membranes;other cell component	other molecular function	CD47	0.024	6.37732e-07	195.4	4.6	High	High	High	High	High	High	Peak Found	Peak Found	Peak Found	Peak Found	Peak Found	Peak Found
901			High	P28070	Proteasome subunit beta type-4	9.59	17	3	6	3	protein metabolism;other metabolic processes;other biological processes	cytosol;cytoskeleton;mitochondrion;nucleus;other cell component	other molecular function	PSMB4	10.222	0.038321	17.8	182.2	Peak Found	Peak Found	Not Found	Peak Found	Peak Found	Not Found	High	Peak Found	High	High	Peak Found	High
902			High	A0A075B6S5	Immunoglobulin kappa variable 1-27	9.528	29	2	9	2	other biological processes	non-structural extracellular;plasma membrane;other membranes;other cell component		IGKV1-27	16.53	0.000202058	11.4	188.6	Peak Found	High	Not Found	Peak Found	Not Found	Peak Found	High	Peak Found	High	High	Peak Found	High
903	Identified		High	Q9H299	SH3 domain-binding glutamic acid-rich-like protein 3	9.487	25	2	14	2	cell organization and biogenesis	plasma membrane;other membranes;cytosol;nucleus		SH3BGRL3	0.01		200		High	High	High	High	High	High	Not Found	Not Found	Not Found	Not Found	Not Found	Not Found
904			High	Q01105	Protein SET	9.483	14	3	7	3	cell organization and biogenesis;DNA metabolism;other metabolic processes;other biological processes	cytosol;ER/Golgi;nucleus;other cell component	enzyme regulator activity;nucleic acid binding activity;other molecular function	SET	0.609	0.681743	124.3	75.7	High	Peak Found	Not Found	High	Peak Found	Peak Found	Peak Found	Peak Found	Peak Found	Peak Found	Not Found	High
905			High	Q9P1F3	Costars family protein ABRACL	9.471	36	2	9	2	other biological processes			ABRACL	0.126	0.0384191	177.7	22.3	Peak Found	High	High	Peak Found	High	High	Not Found	Not Found	Peak Found	Not Found	Not Found	Peak Found	Acetyl [N-Term]
906			High	Q96C19	EF-hand domain-containing protein D2	9.449	13	3	7	3		other membranes	other molecular function	EFHD2	0.016	4.71489e-06	196.8	3.2	High	High	High	Peak Found	High	High	Not Found	Peak Found	Not Found	Peak Found	Peak Found	Not Found
907			High	Q9Y2A9	N-acetyllactosaminide beta-1,3-N-acetylglucosaminyltransferase 3	9.442	16	5	7	5	protein metabolism;other metabolic processes	plasma membrane;other membranes;ER/Golgi	other molecular function	B3GNT3	2.618	0.329139	55.3	144.7	High	Not Found	Peak Found	High	Not Found	Peak Found	Peak Found	Peak Found	High	Peak Found	Peak Found	High
908			High	Q8N4C7	Syntaxin-19	9.382	11	3	10	3	cell-cell signaling;cell organization and biogenesis;transport	plasma membrane;other membranes;ER/Golgi;other cell component	other molecular function	STX19	0.079		185.4	14.6	High	High	High	Peak Found	High	High	Not Found	Not Found	Not Found	Not Found	Not Found	Peak Found
909			High	P49908	Selenoprotein P	9.362	10	4	11	4	other metabolic processes;stress response;developmental processes;other biological processes	non-structural extracellular;other cell component	other molecular function	SELENOP	10.685	0.000232395	17.1	182.9	Peak Found	Peak Found	Peak Found	Peak Found	Peak Found	Peak Found	High	High	High	High	Peak Found	High
910			High	Q86SQ4	Adhesion G-protein coupled receptor G6	9.359	3	3	6	3	developmental processes;signal transduction	plasma membrane;other membranes;ER/Golgi;other cell component	other molecular function	ADGRG6	0.016	1.32197e-05	196.8	3.2	Peak Found	Peak Found	High	Peak Found	High	High	Not Found	Peak Found	Peak Found	Peak Found	Peak Found	Peak Found
911			High	P24298	Alanine aminotransferase 1	9.355	8	3	5	3	other metabolic processes;stress response;other biological processes	cytosol	other molecular function	GPT	0.191	0.00682655	167.9	32.1	Peak Found	Peak Found	High	Peak Found	High	High	Not Found	Peak Found	Not Found	Not Found	Peak Found	Not Found
912			High	O15145	Actin-related protein 2/3 complex subunit 3	9.352	13	2	9	2	cell organization and biogenesis;other biological processes	cytosol;cytoskeleton;nucleus;other cell component	cytoskeletal activity	ARPC3	0.154	0.0071147	173.2	26.8	High	High	High	High	High	High	Not Found	Not Found	Peak Found	Peak Found	Not Found	Peak Found
913			High	Q8IX19	Mast cell-expressed membrane protein 1	9.352	16	3	10	3		plasma membrane;other membranes	other molecular function	MCEMP1	3.763		42	158	Peak Found	High	High	Peak Found	High	High	Not Found	Not Found	Peak Found	Not Found	Not Found	Not Found
914			High	Q5TC63	Growth hormone-regulated TBC protein 1	9.326	10	3	6	3	other biological processes		enzyme regulator activity	GRTP1	0.011		197.9	2.1	Peak Found	High	High	Peak Found	High	High	Not Found	Peak Found	Not Found	Not Found	Not Found	Not Found
915			High	A0A0C4DH36	Probable non-functional immunoglobulin heavy variable 3-38	9.287	19	2	12	2	cell organization and biogenesis;stress response;transport;signal transduction;other biological processes	non-structural extracellular;plasma membrane;other membranes	signal transduction activity or receptor binding;other molecular function	IGHV3-38	6.08	0.0169581	28.3	171.7	Not Found	Peak Found	Peak Found	Peak Found	Peak Found	Peak Found	High	High	High	High	High	High
916	Identified		High	Q96I34	Protein phosphatase 1 regulatory subunit 16A	9.239	10	3	6	3	other biological processes	plasma membrane;other membranes	enzyme regulator activity;other molecular function	PPP1R16A	0.01		200		High	Peak Found	High	High	Peak Found	High	Not Found	Not Found	Not Found	Not Found	Not Found	Not Found
917			High	Q9H098	Protein FAM107B	9.197	31	3	9	3				FAM107B	0.079	0.000116544	185.4	14.6	High	Peak Found	High	High	Peak Found	High	Not Found	Not Found	Not Found	Peak Found	Not Found	Peak Found	Met-loss+Acetyl [N-Term]
918	Identified		High	Q7Z5G4	Golgin subfamily A member 7	9.185	25	3	10	3	protein metabolism;other metabolic processes;transport;other biological processes	non-structural extracellular;other membranes;ER/Golgi;other cell component		GOLGA7	0.01		200		Peak Found	High	High	Peak Found	High	High	Not Found	Not Found	Not Found	Not Found	Not Found	Not Found
919		Identified	High	P01721	Immunoglobulin lambda variable 6-57	9.18	17	1	6	1	other biological processes	non-structural extracellular;plasma membrane;other membranes;other cell component	other molecular function	IGLV6-57	100			200	Not Found	Not Found	Not Found	Not Found	Not Found	Not Found	Peak Found	Not Found	High	High	Not Found	High
920			High	Q9NR45	Sialic acid synthase	9.176	9	2	7	2	other metabolic processes	cytosol;other cell component	other molecular function	NANS	0.114		179.5	20.5	High	High	High	High	High	High	Not Found	Not Found	Not Found	Not Found	Not Found	Peak Found
921	Identified		High	P63208	S-phase kinase-associated protein 1	9.163	21	3	10	3	cell organization and biogenesis;protein metabolism;other metabolic processes;other biological processes	cytosol;cytoskeleton;nucleus;other cell component	other molecular function	SKP1	0.01		200		High	High	High	High	High	High	Not Found	Not Found	Not Found	Not Found	Not Found	Not Found
922			High	C9J7I0	UBAP1-MVB12-associated (UMA)-domain containing protein 1	9.118	22	2	10	2				UMAD1	0.082	0.000850775	184.8	15.2	High	High	High	High	High	High	Not Found	Peak Found	High	Peak Found	Peak Found	Peak Found
923			High	O75558	Syntaxin-11	9.1	17	4	5	4	cell-cell signaling;cell organization and biogenesis;transport	plasma membrane;other membranes;ER/Golgi;other cell component	other molecular function	STX11	0.358	0.287233	147.3	52.7	Peak Found	High	High	Peak Found	High	Peak Found	Peak Found	Not Found	Not Found	Peak Found	Not Found	Not Found
924			High	P48059	LIM and senescent cell antigen-like-containing domain protein 1	9.003	13	4	9	4	cell adhesion;cell organization and biogenesis;signal transduction;other biological processes	plasma membrane;other membranes;cytosol;other cell component	other molecular function	LIMS1	0.025	5.23672e-05	195	5	Peak Found	High	High	Peak Found	High	High	Not Found	Not Found	Peak Found	Not Found	Not Found	Peak Found
925			High	P25787	Proteasome subunit alpha type-2	8.999	15	3	5	3	protein metabolism;other metabolic processes;other biological processes	non-structural extracellular;cytosol;nucleus;other cell component		PSMA2	9.589	0.268982	18.9	181.1	Not Found	Not Found	Peak Found	Not Found	Peak Found	Not Found	Peak Found	Peak Found	High	High	Peak Found	High
926			High	Q8N387	Mucin-15	8.889	6	2	24	2		non-structural extracellular;plasma membrane;other membranes;ER/Golgi		MUC15	1.532	0.0605554	79	121	High	High	High	High	High	High	Peak Found	Peak Found	Peak Found	Peak Found	Peak Found	Peak Found
927			High	P01889	HLA class I histocompatibility antigen, B alpha chain	8.883	8	2	5	1	stress response;other biological processes	plasma membrane;other membranes;ER/Golgi;other cytoplasmic organelle;other cell component	signal transduction activity or receptor binding;other molecular function	HLA-B	0.129		177.2	22.8	Peak Found	High	Peak Found	Peak Found	High	High	Not Found	Not Found	Peak Found	Not Found	Not Found	Not Found
928			High	P30273	High affinity immunoglobulin epsilon receptor subunit gamma	8.857	33	3	10	3	stress response;transport;signal transduction;other biological processes	plasma membrane;other membranes;other cell component	other molecular function	FCER1G	0.091	0.00574034	183.3	16.7	Peak Found	High	High	Peak Found	High	Peak Found	Peak Found	Not Found	Peak Found	Peak Found	Peak Found	Peak Found
929			High	P29034	Protein S100-A2	8.797	28	4	12	4	other biological processes		other molecular function	S100A2	0.04	5.04399e-06	192.2	7.8	Peak Found	High	High	Peak Found	High	High	Peak Found	Peak Found	Peak Found	Peak Found	Peak Found	Not Found
930			High	Q969P0	Immunoglobulin superfamily member 8	8.789	6	3	9	3	developmental processes;other biological processes	plasma membrane;other membranes;other cell component		IGSF8	0.327	0.000228277	150.7	49.3	High	Peak Found	High	High	Peak Found	High	Peak Found	Peak Found	Peak Found	High	Peak Found	High
931			High	Q71RC9	Small integral membrane protein 5	8.785	14	1	15	1		other membranes		SMIM5	0.028	0.000645577	194.6	5.4	High	High	High	High	High	High	Not Found	Peak Found	Peak Found	Peak Found	Peak Found	High	Met-loss+Acetyl [N-Term]
932	Identified		High	P61457	Pterin-4-alpha-carbinolamine dehydratase	8.752	36	4	11	3	RNA metabolism OR transcription;other metabolic processes	cytosol;nucleus	other molecular function	PCBD1	0.011	1.64491e-05	197.9	2.1	High	High	High	Peak Found	High	High	Not Found	Not Found	Not Found	Not Found	Not Found	Not Found
933	Identified		High	Q13126	S-methyl-5'-thioadenosine phosphorylase	8.73	14	3	4	3	other metabolic processes;other biological processes	cytosol;nucleus	other molecular function	MTAP	0.01		200		Peak Found	High	High	Peak Found	High	Peak Found	Not Found	Not Found	Not Found	Not Found	Not Found	Not Found	Met-loss+Acetyl [N-Term]
934	Identified		High	Q15404	Ras suppressor protein 1	8.72	13	3	18	3	signal transduction;other biological processes	cytosol;other cell component		RSU1	0.01		200		Peak Found	High	High	Peak Found	High	High	Not Found	Not Found	Not Found	Not Found	Not Found	Not Found
935	Identified		High	P50150	Guanine nucleotide-binding protein G(I)/G(S)/G(O) subunit gamma-4	8.715	51	3	11	3	signal transduction;other biological processes	plasma membrane;other membranes	other molecular function	GNG4	0.01		200		Peak Found	High	High	Peak Found	High	High	Not Found	Not Found	Not Found	Not Found	Not Found	Not Found
936			High	P25815	Protein S100-P	8.714	24	2	6	2	other biological processes	non-structural extracellular;plasma membrane;other membranes;nucleus;other cell component	other molecular function	S100P	0.125	2.16898e-07	177.7	22.3	High	High	High	High	High	Peak Found	Peak Found	Peak Found	Peak Found	Peak Found	Peak Found	High
937			High	Q13057	Bifunctional coenzyme A synthase	8.696	9	3	7	3	other metabolic processes	other membranes;mitochondrion	kinase activity;other molecular function	COASY	0.111	0.161705	180	20	Peak Found	High	High	Not Found	High	High	Not Found	Peak Found	Peak Found	Peak Found	Not Found	Not Found
938			High	Q9BUF7	Protein crumbs homolog 3	8.695	21	2	24	2	other biological processes	plasma membrane;other membranes;other cell component	other molecular function	CRB3	0.01	5.00432e-07	198.5	1.5	High	High	High	High	High	High	Not Found	Peak Found	Peak Found	Peak Found	Peak Found	Peak Found
939	Identified		High	O96013	Serine/threonine-protein kinase PAK 4	8.668	7	4	9	4	cell cycle OR cell proliferation;cell organization and biogenesis;protein metabolism;other metabolic processes;developmental processes;signal transduction;other biological processes	cytosol;ER/Golgi;other cell component	kinase activity;other molecular function	PAK4	0.01		200		Peak Found	High	High	Peak Found	High	High	Not Found	Not Found	Not Found	Not Found	Not Found	Not Found
940	Identified		High	P28838	Cytosol aminopeptidase	8.642	6	3	3	3	protein metabolism	cytosol;nucleus;other cell component	other molecular function	LAP3	0.01		200		Peak Found	High	High	Peak Found	Peak Found	High	Not Found	Not Found	Not Found	Not Found	Not Found	Not Found
941			High	P02765	Alpha-2-HS-glycoprotein	8.623	10	3	17	3	stress response;transport;developmental processes;other biological processes	extracellular matrix;ER/Golgi;other cell component	enzyme regulator activity	AHSG	0.758	0.0140737	113.7	86.3	High	Peak Found	High	High	Peak Found	High	Peak Found	High	High	High	High	High
942			High	Q3MIR4	Cell cycle control protein 50B	8.595	10	3	10	2	cell organization and biogenesis;transport;other biological processes	plasma membrane;other membranes;ER/Golgi;other cell component	transporter activity	TMEM30B	0.12	0.000115043	178.6	21.4	High	Peak Found	High	High	Peak Found	High	Not Found	Not Found	Peak Found	Not Found	Not Found	Not Found
943	Identified		High	O14798	Tumor necrosis factor receptor superfamily member 10C	8.468	7	2	5	2	signal transduction;other biological processes	plasma membrane;other membranes;other cell component	other molecular function	TNFRSF10C	0.01		200		Peak Found	High	High	Peak Found	High	Peak Found	Not Found	Not Found	Not Found	Not Found	Not Found	Not Found
944			High	Q9Y342	Plasmolipin	8.41	21	2	5	2	stress response;transport;developmental processes	other membranes;other cell component	other molecular function	PLLP	0.241	0.25425	161.1	38.9	Peak Found	High	High	Peak Found	High	High	Peak Found	Not Found	Not Found	Not Found	Not Found	Peak Found
945			High	P53004	Biliverdin reductase A	8.406	13	3	5	3	other metabolic processes	cytosol	other molecular function	BLVRA	0.033	0.000396962	193.6	6.4	Peak Found	Peak Found	High	High	High	High	Not Found	Not Found	Peak Found	Not Found	Not Found	Peak Found
946	Identified		High	P25713	Metallothionein-3	8.247	34	2	12	2	cell organization and biogenesis;protein metabolism;other metabolic processes;stress response;transport;developmental processes;signal transduction;other biological processes	non-structural extracellular;plasma membrane;other membranes;cytosol;cytoskeleton;mitochondrion;ER/Golgi;translational apparatus;nucleus;other cell component	enzyme regulator activity;other molecular function	MT3	0.01		200		Peak Found	High	High	High	High	High	Not Found	Not Found	Not Found	Not Found	Not Found	Not Found
947			High	P33908	Mannosyl-oligosaccharide 1,2-alpha-mannosidase IA	8.24	5	3	10	3	protein metabolism;other metabolic processes;stress response;transport	other membranes;cytosol;ER/Golgi;other cell component	other molecular function	MAN1A1	4.554	0.219553	36	164	High	Peak Found	Not Found	High	Peak Found	Peak Found	High	Peak Found	High	High	Peak Found	High
948			High	A0A0B4J1Y8	Immunoglobulin lambda variable 9-49	8.198	24	3	12	3	other biological processes	non-structural extracellular;plasma membrane;other membranes;other cell component		IGLV9-49	10.384	0.000769707	17.6	182.4	Peak Found	Peak Found	Peak Found	Peak Found	Peak Found	Peak Found	Peak Found	High	High	Peak Found	High	High
949			High	P36952	Serpin B5	8.145	9	3	5	3	cell organization and biogenesis;developmental processes;other biological processes	non-structural extracellular;plasma membrane;cytosol;other cell component	enzyme regulator activity	SERPINB5	3.267	0.000368064	46.9	153.1	Peak Found	High	Peak Found	Peak Found	High	High	Peak Found	Peak Found	Peak Found	Peak Found	Peak Found	Peak Found
950	Identified		High	P51812	Ribosomal protein S6 kinase alpha-3	8.11	3	2	5	2	cell-cell signaling;cell cycle OR cell proliferation;protein metabolism;other metabolic processes;stress response;developmental processes;signal transduction;other biological processes	cytosol;nucleus;other cell component	enzyme regulator activity;kinase activity;other molecular function	RPS6KA3	0.01		200		Peak Found	High	High	Peak Found	High	High	Not Found	Not Found	Not Found	Not Found	Not Found	Not Found
951			High	P28482	Mitogen-activated protein kinase 1	8.048	11	4	8	2	cell-cell signaling;cell cycle OR cell proliferation;protein metabolism;other metabolic processes;stress response;transport;developmental processes;signal transduction;other biological processes	non-structural extracellular;plasma membrane;other membranes;cytosol;cytoskeleton;mitochondrion;ER/Golgi;nucleus;other cytoplasmic organelle;other cell component	nucleic acid binding activity;kinase activity;other molecular function	MAPK1	0.051	0.0888744	190.4	9.6	Peak Found	High	Peak Found	Peak Found	High	High	Not Found	Not Found	Peak Found	Not Found	Not Found	Peak Found
952			High	P01706	Immunoglobulin lambda variable 2-11	8.027	13	2	34	1	other biological processes	non-structural extracellular;plasma membrane;other membranes;other cell component	other molecular function	IGLV2-11	3.379	6.12796e-08	45.7	154.3	High	High	Peak Found	High	High	Peak Found	High	High	High	High	High	High
953			High	Q96BJ3	Axin interactor, dorsalization-associated protein	8.019	10	2	7	2	developmental processes;other biological processes	other membranes;other cell component	other molecular function	AIDA	0.112	0.159143	179.9	20.1	High	High	High	Peak Found	High	High	Not Found	Peak Found	Not Found	Peak Found	Not Found	Not Found
954			High	Q99959	Plakophilin-2	7.971	4	3	5	3	cell adhesion;cell-cell signaling;cell organization and biogenesis;developmental processes;other biological processes	plasma membrane;other membranes;cytoskeleton;nucleus;other cell component	other molecular function	PKP2	0.026	6.36734e-06	195	5	High	High	High	Peak Found	Peak Found	Peak Found	Peak Found	Not Found	Peak Found	Peak Found	Peak Found	Peak Found
955			High	Q15056	Eukaryotic translation initiation factor 4H	7.95	10	3	12	3	cell organization and biogenesis;protein metabolism;other metabolic processes;other biological processes	cytosol;translational apparatus;other cell component	translation activity;nucleic acid binding activity	EIF4H	0.153	4.78085e-05	173.5	26.5	High	High	High	High	High	High	Peak Found	Peak Found	Peak Found	Peak Found	Peak Found	Peak Found
956			High	P14174	Macrophage migration inhibitory factor	7.915	18	2	17	2	cell organization and biogenesis;other metabolic processes;stress response;signal transduction;other biological processes	non-structural extracellular;plasma membrane;other membranes;cytosol;nucleus;other cell component	signal transduction activity or receptor binding;other molecular function	MIF	0.017	2.87831e-07	196.6	3.4	High	High	High	High	High	High	Peak Found	Peak Found	Peak Found	Peak Found	Peak Found	Peak Found	Met-loss [N-Term]
957			High	O60437	Periplakin	7.911	3	4	6	4	cell organization and biogenesis;stress response;other biological processes	plasma membrane;other membranes;cytosol;cytoskeleton;other cell component	cytoskeletal activity;other molecular function	PPL	1.806	0.0740424	71.3	128.7	Peak Found	High	High	Peak Found	High	High	Peak Found	Peak Found	Peak Found	Peak Found	Peak Found	Peak Found
958	Identified		High	Q8NDC0	MAPK-interacting and spindle-stabilizing protein-like	7.888	7	1	7	1				MAPK1IP1L	0.01		200		High	High	High	High	High	High	Not Found	Not Found	Not Found	Not Found	Not Found	Not Found	Met-loss+Acetyl [N-Term]
959	Identified		High	Q12765	Secernin-1	7.846	6	2	4	2	protein metabolism;transport;other biological processes	other membranes;nucleus;other cell component	other molecular function	SCRN1	0.01		200		Peak Found	High	High	Not Found	High	High	Not Found	Not Found	Not Found	Not Found	Not Found	Not Found
960			High	P48509	CD151 antigen	7.829	13	4	11	4	cell adhesion;cell cycle OR cell proliferation;stress response;other biological processes	extracellular matrix;plasma membrane;other membranes;cytosol;other cell component	signal transduction activity or receptor binding	CD151	0.058	0.000360134	188.9	11.1	High	High	High	High	High	High	Peak Found	Peak Found	Peak Found	Peak Found	Peak Found	Peak Found
961			High	K7EJ46	Small integral membrane protein 22	7.796	22	1	10	1	cell organization and biogenesis;other biological processes	other membranes;other cytoplasmic organelle		SMIM22	0.153	0.306433	173.5	26.5	Not Found	High	High	Peak Found	High	High	Peak Found	Not Found	High	Peak Found	Not Found	High	Met-loss [N-Term]
962			High	P48147	Prolyl endopeptidase	7.794	5	3	5	3	protein metabolism	cytosol;nucleus;other cell component	other molecular function	PREP	0.02	0.00275042	196.1	3.9	Peak Found	High	High	Peak Found	High	High	Not Found	Peak Found	Not Found	Peak Found	Peak Found	Peak Found
963			High	A0A0C4DH34	Immunoglobulin heavy variable 4-28	7.779	21	2	41	2	cell organization and biogenesis;stress response;transport;signal transduction;other biological processes	non-structural extracellular;plasma membrane;other membranes	signal transduction activity or receptor binding;other molecular function	IGHV4-28	8.258	0.0250099	21.6	178.4	High	High	High	High	High	High	High	High	High	High	High	High
964			High	Q8N7R7	Cyclin-Y-like protein 1	7.76	8	3	6	3	other biological processes	plasma membrane;other membranes	enzyme regulator activity;other molecular function	CCNYL1	2.419	0.256802	58.5	141.5	Peak Found	High	High	Peak Found	High	High	Peak Found	Peak Found	Peak Found	Peak Found	Peak Found	Peak Found
965			High	A0A075B6K0	Immunoglobulin lambda variable 3-16	7.747	18	2	17	1	other biological processes	non-structural extracellular;plasma membrane;other membranes;other cell component		IGLV3-16	11.024	2.58714e-08	16.6	183.4	Peak Found	Peak Found	Peak Found	Peak Found	Peak Found	Peak Found	Peak Found	Peak Found	High	High	High	High
966	Identified		High	Q15382	GTP-binding protein Rheb	7.718	15	2	5	2	developmental processes;signal transduction;other biological processes	plasma membrane;other membranes;cytosol;ER/Golgi;nucleus;other cytoplasmic organelle;other cell component	other molecular function	RHEB	0.01		200		Not Found	High	High	Not Found	High	High	Not Found	Not Found	Not Found	Not Found	Not Found	Not Found
967	Identified		High	Q02790	Peptidyl-prolyl cis-trans isomerase FKBP4	7.7	5	2	4	2	cell organization and biogenesis;protein metabolism;other metabolic processes;transport;developmental processes;signal transduction;other biological processes	cytosol;cytoskeleton;mitochondrion;nucleus;other cell component	cytoskeletal activity;other molecular function	FKBP4	0.01		200		Peak Found	High	High	Peak Found	Peak Found	High	Not Found	Not Found	Not Found	Not Found	Not Found	Not Found
968			High	P01593	Immunoglobulin kappa variable 1D-33	7.688	14	1	11	1	other biological processes	non-structural extracellular;plasma membrane;other membranes;other cell component	other molecular function	IGKV1D-33	5.827	0.0324573	29.3	170.7	Not Found	High	High	Not Found	Peak Found	High	High	High	High	High	High	High
969	Identified		High	P51168	Amiloride-sensitive sodium channel subunit beta	7.677	4	2	4	2	other metabolic processes;stress response;transport;other biological processes	non-structural extracellular;plasma membrane;other membranes	transporter activity;other molecular function	SCNN1B	0.01		200		Not Found	Peak Found	High	Not Found	High	High	Not Found	Not Found	Not Found	Not Found	Not Found	Not Found
970			High	Q5T750	Skin-specific protein 32	7.671	12	3	10	3	other biological processes			XP32	0.278	0.00305321	156.5	43.5	High	High	Peak Found	High	Peak Found	High	Peak Found	Peak Found	Peak Found	Peak Found	Peak Found	Peak Found
971	Identified		High	Q8IWW6	Rho GTPase-activating protein 12	7.662	4	3	8	3	cell organization and biogenesis;transport;signal transduction;other biological processes	plasma membrane;other cell component	enzyme regulator activity	ARHGAP12	0.01		200		Peak Found	High	High	Peak Found	High	High	Not Found	Not Found	Not Found	Not Found	Not Found	Not Found
972			High	Q5T0N5	Formin-binding protein 1-like	7.578	7	4	6	4	cell organization and biogenesis;other metabolic processes;transport;signal transduction;other biological processes	plasma membrane;other membranes;cytosol;cytoskeleton;other cell component	other molecular function	FNBP1L	0.055		189.6	10.4	Peak Found	Peak Found	High	High	Peak Found	High	Peak Found	Not Found	Not Found	Not Found	Not Found	Not Found
973			High	A0A075B6Q5	Immunoglobulin heavy variable 3-64	7.577	19	2	14	2	cell organization and biogenesis;stress response;transport;signal transduction;other biological processes	non-structural extracellular;plasma membrane;other membranes	signal transduction activity or receptor binding;other molecular function	IGHV3-64	16.895	0.00993506	11.2	188.8	Not Found	High	Peak Found	Peak Found	High	Peak Found	High	Peak Found	High	High	Peak Found	High
974			High	Q9HAB8	Phosphopantothenate--cysteine ligase	7.555	11	3	6	3	other metabolic processes;other biological processes	cytosol;nucleus;other cell component	other molecular function	PPCS	0.106		180.9	19.1	Peak Found	High	High	Peak Found	High	High	Not Found	Not Found	Peak Found	Not Found	Not Found	Not Found
975			High	P09958	Furin	7.544	5	4	6	4	cell organization and biogenesis;protein metabolism;other metabolic processes;transport;developmental processes;signal transduction;other biological processes	non-structural extracellular;plasma membrane;other membranes;ER/Golgi;other cytoplasmic organelle;other cell component	enzyme regulator activity;other molecular function	FURIN	11.949	0.0026813	15.4	184.6	Peak Found	Peak Found	Peak Found	Peak Found	Peak Found	Peak Found	High	Peak Found	High	High	Peak Found	High
976			High	P30679	Guanine nucleotide-binding protein subunit alpha-15	7.456	9	3	5	3	cell-cell signaling;signal transduction;other biological processes	plasma membrane;other membranes;other cell component	signal transduction activity or receptor binding;other molecular function	GNA15	0.01		198.5	1.5	Peak Found	High	High	Peak Found	Peak Found	High	Not Found	Not Found	Peak Found	Not Found	Not Found	Not Found
977			High	Q04760	Lactoylglutathione lyase	7.439	14	3	10	3	other metabolic processes;other biological processes	plasma membrane;other membranes;cytosol;nucleus;other cell component	other molecular function	GLO1	1.363	0.999328	84.6	115.4	High	High	High	High	High	High	Not Found	Peak Found	Peak Found	Not Found	Not Found	Peak Found
978			High	P00491	Purine nucleoside phosphorylase	7.37	10	2	4	2	other metabolic processes;other biological processes	non-structural extracellular;cytosol;nucleus;other cell component	other molecular function	PNP	0.097	0.00152337	182.3	17.7	Peak Found	High	Peak Found	Peak Found	High	High	Peak Found	Not Found	Peak Found	Peak Found	Not Found	Peak Found
979			High	P53801	Pituitary tumor-transforming gene 1 protein-interacting protein	7.367	14	2	13	2	transport;other biological processes	nucleus;other cell component	other molecular function	PTTG1IP	0.393	0.0194793	143.6	56.4	Peak Found	High	Peak Found	Peak Found	High	Peak Found	Peak Found	Peak Found	High	Peak Found	Peak Found	Peak Found
980			High	P30408	Transmembrane 4 L6 family member 1	7.358	4	1	32	1	developmental processes	plasma membrane;other membranes		TM4SF1	0.051	3.5954e-05	190.3	9.7	High	High	High	High	High	High	High	High	High	High	High	High
981			High	A0A0B4J2D9	Immunoglobulin kappa variable 1D-13	7.352	29	2	7	2	other biological processes	non-structural extracellular;plasma membrane;other membranes;other cell component		IGKV1D-13	3.354	0.0315646	45.9	154.1	Not Found	Peak Found	Not Found	Not Found	Peak Found	Not Found	High	High	Peak Found	High	High	High
982			High	Q9NRQ2	Phospholipid scramblase 4	7.348	7	2	10	2	cell organization and biogenesis;transport;other biological processes	plasma membrane;other membranes	signal transduction activity or receptor binding;transporter activity;other molecular function	PLSCR4	0.19	0.0653175	168.1	31.9	High	High	High	High	High	Peak Found	Not Found	Peak Found	Peak Found	Not Found	Peak Found	High
983			High	P27797	Calreticulin	7.308	9	3	6	3	cell organization and biogenesis;protein metabolism;other metabolic processes;stress response;transport;developmental processes;signal transduction;other biological processes	non-structural extracellular;extracellular matrix;plasma membrane;other membranes;cytosol;ER/Golgi;nucleus;other cytoplasmic organelle;other cell component	signal transduction activity or receptor binding;nucleic acid binding activity;other molecular function	CALR	1.857	0.974159	70	130	High	Peak Found	Peak Found	High	Peak Found	Peak Found	Peak Found	Peak Found	High	High	Peak Found	Peak Found
984			High	A0A075B6I9	Immunoglobulin lambda variable 7-46	7.239	21	3	50	1	other biological processes	non-structural extracellular;plasma membrane;other membranes;other cell component		IGLV7-46	3.402	0.00884224	45.4	154.6	Peak Found	High	Peak Found	Peak Found	High	Peak Found	High	High	High	High	High	High
985			High	O75787	Renin receptor	7.229	8	2	7	2	cell organization and biogenesis;protein metabolism;other metabolic processes;transport;developmental processes;other biological processes	plasma membrane;other membranes;ER/Golgi;other cytoplasmic organelle;other cell component	other molecular function	ATP6AP2	0.074	0.0245153	186.2	13.8	High	High	High	Peak Found	High	High	Not Found	Not Found	High	Peak Found	Not Found	High
986			High	O15511	Actin-related protein 2/3 complex subunit 5	7.211	21	2	3	2	cell organization and biogenesis;other biological processes	non-structural extracellular;cytosol;cytoskeleton;nucleus;other cell component	cytoskeletal activity	ARPC5	0.061	3.66387e-06	188.5	11.5	Peak Found	High	High	Peak Found	Peak Found	High	Peak Found	Not Found	Peak Found	Peak Found	Not Found	Peak Found
987			High	P0C0L4	Complement C4-A	7.189	1	2	8	2	stress response;other biological processes	non-structural extracellular;plasma membrane;other membranes;ER/Golgi;other cell component	enzyme regulator activity;other molecular function	C4A	1.309	0.464174	86.6	113.4	Peak Found	High	High	High	High	High	Peak Found	Peak Found	High	Peak Found	Peak Found	High
988			High	P23381	Tryptophan--tRNA ligase, cytoplasmic	7.175	6	3	5	3	protein metabolism;RNA metabolism OR transcription;other metabolic processes;developmental processes;other biological processes	cytosol;nucleus;other cell component	enzyme regulator activity;other molecular function	WARS1	0.167	0.0208092	171.3	28.7	High	High	High	Peak Found	Peak Found	High	Peak Found	Not Found	Peak Found	Peak Found	Peak Found	Peak Found
989			High	O94886	CSC1-like protein 1	7.174	2	2	7	2	transport	plasma membrane;other membranes;cytoskeleton;other cytoplasmic organelle;other cell component	transporter activity;nucleic acid binding activity	TMEM63A	0.105	4.86676e-06	181.1	18.9	High	High	High	High	High	High	Not Found	Not Found	Not Found	Peak Found	Not Found	Peak Found
990			High	Q96FJ2	Dynein light chain 2, cytoplasmic	7.135	20	2	9	2	other biological processes	plasma membrane;other membranes;cytosol;cytoskeleton;other cell component	other molecular function	DYNLL2	0.021	8.09482e-05	195.8	4.2	High	High	High	Peak Found	High	High	Peak Found	Not Found	Not Found	Peak Found	Not Found	Not Found
991			High	P35754	Glutaredoxin-1	7.113	20	3	12	3	protein metabolism;other metabolic processes;other biological processes	cytosol;mitochondrion;nucleus	other molecular function	GLRX	0.051		190.3	9.7	High	High	High	High	High	High	Not Found	Not Found	Not Found	Not Found	Not Found	Peak Found	Met-loss+Acetyl [N-Term]
992			High	P02654	Apolipoprotein C-I	7.082	30	3	15	3	cell organization and biogenesis;protein metabolism;other metabolic processes;transport;other biological processes	non-structural extracellular;ER/Golgi	enzyme regulator activity;other molecular function	APOC1	0.123	0.0638697	178	22	High	High	High	High	High	High	Peak Found	Peak Found	High	Peak Found	Not Found	High
993	Identified		High	P35080	Profilin-2	7.08	10	1	7	1	cell organization and biogenesis;other biological processes	cytoskeleton;other cell component	cytoskeletal activity;other molecular function	PFN2	0.01		200		High	High	High	High	High	High	Not Found	Not Found	Not Found	Not Found	Not Found	Not Found
994			High	A0A0C4DH35	Probable non-functional immunoglobulin heavy variable 3-35	7.065	19	2	18	2	cell organization and biogenesis;stress response;transport;signal transduction;other biological processes	non-structural extracellular;plasma membrane;other membranes	signal transduction activity or receptor binding;other molecular function	IGHV3-35	7.015	0.00158238	25	175	Peak Found	Peak Found	Peak Found	Peak Found	Peak Found	High	High	High	High	High	High	High
995	Identified		High	Q8N5J2	Ubiquitin carboxyl-terminal hydrolase MINDY-1	7.041	6	2	4	2	protein metabolism;other metabolic processes	nucleus	other molecular function	MINDY1	0.01		200		Not Found	High	High	Not Found	Peak Found	High	Not Found	Not Found	Not Found	Not Found	Not Found	Not Found	Acetyl [N-Term]
996			High	Q9ULP9	TBC1 domain family member 24	7.023	4	2	6	2	cell organization and biogenesis;stress response;transport;developmental processes;other biological processes	plasma membrane;other membranes;other cell component	enzyme regulator activity	TBC1D24	0.312	0.0144526	152.5	47.5	High	Peak Found	High	High	Peak Found	High	Peak Found	Peak Found	Not Found	Peak Found	Peak Found	Not Found
997			High	P05089	Arginase-1	7.013	12	3	5	3	other metabolic processes;stress response;developmental processes;other biological processes	non-structural extracellular;other membranes;cytosol;mitochondrion;other cytoplasmic organelle;other cell component	other molecular function	ARG1	0.487	0.443358	134.5	65.5	High	High	Peak Found	High	Peak Found	Peak Found	Peak Found	Peak Found	Peak Found	Peak Found	Peak Found	Peak Found
998			High	Q9NRA1	Platelet-derived growth factor C	6.958	7	2	6	2	cell cycle OR cell proliferation;cell organization and biogenesis;developmental processes;signal transduction;other biological processes	non-structural extracellular;plasma membrane;other membranes;cytosol;ER/Golgi;nucleus;other cell component	signal transduction activity or receptor binding;other molecular function	PDGFC	3.359	0.390007	45.9	154.1	Peak Found	Not Found	Not Found	Peak Found	Peak Found	Not Found	High	Peak Found	High	High	Peak Found	High
999			High	Q6BCY4	NADH-cytochrome b5 reductase 2	6.93	12	3	9	3	other metabolic processes;transport	other membranes;ER/Golgi	other molecular function	CYB5R2	0.076	0.166021	185.9	14.1	High	High	High	High	Peak Found	High	Peak Found	Not Found	Not Found	Not Found	Peak Found	Not Found
1000	Identified		High	P27361	Mitogen-activated protein kinase 3	6.917	10	3	10	1	cell cycle OR cell proliferation;protein metabolism;RNA metabolism OR transcription;other metabolic processes;stress response;transport;developmental processes;signal transduction;other biological processes	plasma membrane;other membranes;cytosol;cytoskeleton;mitochondrion;ER/Golgi;nucleus;other cytoplasmic organelle;other cell component	kinase activity;other molecular function	MAPK3	0.01		200		Peak Found	High	High	Not Found	High	High	Not Found	Not Found	Not Found	Not Found	Not Found	Not Found	Met-loss+Acetyl [N-Term]
1001			High	P01601	Immunoglobulin kappa variable 1D-16	6.913	14	1	5	1	other biological processes	non-structural extracellular;plasma membrane;other membranes;other cell component	other molecular function	IGKV1D-16	5.42	8.81168e-05	31.2	168.8	Peak Found	Peak Found	Peak Found	Peak Found	Peak Found	Peak Found	Peak Found	High	High	High	High	High
1002			High	P01709	Immunoglobulin lambda variable 2-8	6.888	14	2	55	1	other biological processes	non-structural extracellular;plasma membrane;other membranes;other cell component	other molecular function	IGLV2-8	5.104	1.84507e-05	32.8	167.2	High	High	High	High	High	High	High	High	High	High	High	High
1003			High	P49788	Retinoic acid receptor responder protein 1	6.885	7	2	4	2	other biological processes	non-structural extracellular;other membranes	enzyme regulator activity	RARRES1	1.735	0.523376	73.1	126.9	Peak Found	Not Found	Peak Found	Peak Found	Not Found	Not Found	High	Peak Found	High	High	Peak Found	High
1004			High	A0A0C4DH43	Immunoglobulin heavy variable 2-70D	6.869	24	2	7	2	cell organization and biogenesis;stress response;transport;signal transduction;other biological processes	non-structural extracellular;plasma membrane;other membranes	signal transduction activity or receptor binding;other molecular function	IGHV2-70D	1.163	0.39312	92.5	107.5	Not Found	Not Found	Peak Found	Not Found	Not Found	Peak Found	High	Peak Found	High	High	Peak Found	Peak Found
1005			High	Q15517	Corneodesmosin	6.833	5	2	8	2	cell adhesion;cell organization and biogenesis;protein metabolism;other metabolic processes;other biological processes	non-structural extracellular;plasma membrane;other membranes;other cell component	other molecular function	CDSN	0.168	0.0146562	171.2	28.8	High	Peak Found	High	High	Peak Found	Peak Found	Peak Found	Peak Found	Peak Found	Peak Found	Peak Found	Peak Found
1006			High	A0A075B6H7	Probable non-functional immunoglobulin kappa variable 3-7	6.809	23	2	36	2	other biological processes	non-structural extracellular;plasma membrane;other membranes;other cell component		IGKV3-7	5.222	0.00011636	32.1	167.9	Peak Found	High	High	Peak Found	High	High	High	High	High	High	High	High
1007			High	O14907	Tax1-binding protein 3	6.751	14	1	8	1	cell-cell signaling;protein metabolism;signal transduction;other biological processes	plasma membrane;other membranes;cytosol;cytoskeleton;nucleus;other cell component	other molecular function	TAX1BP3	0.052		190.2	9.8	Peak Found	High	High	High	High	High	Not Found	Not Found	Not Found	Not Found	Peak Found	Not Found
1008			High	Q96G03	Phosphoglucomutase-2	6.749	5	3	5	3	other metabolic processes	non-structural extracellular;cytosol;other cell component	other molecular function	PGM2	0.135	0.00843957	176.2	23.8	Peak Found	High	High	Peak Found	Peak Found	High	Not Found	Not Found	Peak Found	Peak Found	Peak Found	Peak Found
1009	Identified		High	Q9BUF7-2	Isoform 2 of Protein crumbs homolog 3	6.699	17	1	3	1				CRB3	0.01		200		Peak Found	High	High	Peak Found	High	Peak Found	Not Found	Not Found	Not Found	Not Found	Not Found	Not Found
1010			High	Q8NFU3	Thiosulfate:glutathione sulfurtransferase	6.695	19	2	13	2	RNA metabolism OR transcription;other metabolic processes;other biological processes	cytosol;nucleus;other cell component	nucleic acid binding activity;other molecular function	TSTD1	0.018	0.0475592	196.4	3.6	High	High	High	High	High	High	Peak Found	Peak Found	Not Found	Not Found	Not Found	Not Found	Met-loss+Acetyl [N-Term]
1011			High	O75190	DnaJ homolog subfamily B member 6	6.539	7	2	3	2	cell adhesion;cell organization and biogenesis;developmental processes;other biological processes	cytosol;cytoskeleton;nucleus;other cell component	nucleic acid binding activity;other molecular function	DNAJB6	0.016	0.146253	196.9	3.1	High	Peak Found	Peak Found	High	High	Peak Found	Not Found	Not Found	Not Found	Peak Found	Peak Found	Not Found
1012			High	Q6ZUX7	LHFPL tetraspan subfamily member 2 protein	6.535	15	2	3	2	developmental processes;other biological processes	plasma membrane;other membranes		LHFPL2	0.129	0.000427731	177.2	22.8	High	High	High	Peak Found	Peak Found	Peak Found	Peak Found	Peak Found	Peak Found	Peak Found	Peak Found	Peak Found
1013			High	Q16775	Hydroxyacylglutathione hydrolase, mitochondrial	6.515	10	3	9	3	other metabolic processes	cytosol;mitochondrion;other cell component	other molecular function	HAGH	0.088	0.00554709	183.9	16.1	High	High	High	High	High	High	Not Found	Not Found	Peak Found	Not Found	Peak Found	Peak Found
1014			High	P19256	Lymphocyte function-associated antigen 3	6.463	7	2	7	2	cell adhesion;stress response;other biological processes	plasma membrane;other membranes;other cell component	signal transduction activity or receptor binding	CD58	0.062	0.000670797	188.3	11.7	Peak Found	High	High	High	High	High	Not Found	Peak Found	Not Found	Peak Found	Peak Found	Peak Found
1015			High	O60749	Sorting nexin-2	6.453	5	2	4	2	cell organization and biogenesis;transport	other membranes;cytosol;other cytoplasmic organelle;other cell component	signal transduction activity or receptor binding;other molecular function	SNX2	0.013		197.5	2.5	Peak Found	High	High	Peak Found	Peak Found	High	Not Found	Peak Found	Not Found	Not Found	Not Found	Not Found
1016	Identified		High	P51151	Ras-related protein Rab-9A	6.45	19	3	4	3	transport;signal transduction;other biological processes	plasma membrane;other membranes;cytosol;ER/Golgi;other cytoplasmic organelle;other cell component	other molecular function	RAB9A	0.01		200		Peak Found	High	Peak Found	Peak Found	High	High	Not Found	Not Found	Not Found	Not Found	Not Found	Not Found
1017			High	O95197	Reticulon-3	6.44	1	1	5	1	cell organization and biogenesis;transport;developmental processes;other biological processes	non-structural extracellular;plasma membrane;other membranes;ER/Golgi;other cell component		RTN3	7.384	0.000333442	23.9	176.1	Peak Found	High	Peak Found	Not Found	Peak Found	Peak Found	Peak Found	Peak Found	High	Peak Found	Peak Found	High
1018	Identified		High	P11766	Alcohol dehydrogenase class-3	6.423	6	3	7	3	protein metabolism;other metabolic processes;stress response;other biological processes	cytosol;mitochondrion	other molecular function	ADH5	0.01		200		Peak Found	High	High	Peak Found	High	High	Not Found	Not Found	Not Found	Not Found	Not Found	Not Found
1019			High	A0A075B6J9	Immunoglobulin lambda variable 2-18	6.313	25	2	16	2	other biological processes	non-structural extracellular;plasma membrane;other membranes;other cell component		IGLV2-18	3.002	0.030504	50	150	Peak Found	High	High	Peak Found	High	High	Peak Found	High	High	High	High	High
1020			High	Q9NZJ9	Diphosphoinositol polyphosphate phosphohydrolase 2	6.284	13	2	3	2	other metabolic processes;signal transduction	cytosol;nucleus;other cell component	nucleic acid binding activity;other molecular function	NUDT4	0.239	0.377886	161.5	38.5	Not Found	Peak Found	High	Peak Found	High	High	Peak Found	Not Found	Peak Found	Not Found	Not Found	Peak Found
1021			High	Q99653	Calcineurin B homologous protein 1	6.249	10	2	4	2	cell organization and biogenesis;transport;signal transduction;other biological processes	plasma membrane;other membranes;cytoskeleton;ER/Golgi;nucleus;other cell component	transporter activity;enzyme regulator activity;cytoskeletal activity;other molecular function	CHP1	0.448	0.0506673	138.2	61.8	Peak Found	High	High	Peak Found	High	Peak Found	Not Found	Peak Found	Peak Found	Not Found	Peak Found	Peak Found
1022			High	Q96BS2	Calcineurin B homologous protein 3	6.24	12	2	5	2	protein metabolism;other metabolic processes;transport;other biological processes	plasma membrane;other membranes;cytosol;nucleus;other cell component	enzyme regulator activity;other molecular function	TESC	0.094	0.000563619	182.8	17.2	High	High	High	High	Peak Found	High	Peak Found	Peak Found	Not Found	Not Found	Peak Found	Peak Found
1023			High	Q6GQQ9	OTU domain-containing protein 7B	6.228	4	3	5	3	protein metabolism;other metabolic processes;developmental processes;other biological processes	cytosol;nucleus;other cell component	nucleic acid binding activity;other molecular function	OTUD7B	0.215	0.00382833	164.7	35.3	Peak Found	High	High	Peak Found	High	High	Peak Found	Peak Found	Peak Found	Peak Found	Peak Found	Peak Found
1024			High	P45877	Peptidyl-prolyl cis-trans isomerase C	6.211	10	2	4	2	protein metabolism;other metabolic processes;other biological processes	other cell component	other molecular function	PPIC	1.024	0.98839	98.8	101.2	High	Peak Found	Not Found	High	Peak Found	Not Found	Peak Found	Peak Found	High	Peak Found	Peak Found	High
1025			High	P04211	Immunoglobulin lambda variable 7-43	6.149	21	3	42	1	other biological processes	non-structural extracellular;plasma membrane;other membranes;other cell component	other molecular function	IGLV7-43	0.499	0.112547	133.4	66.6	Not Found	High	Not Found	Not Found	High	Not Found	Peak Found	Peak Found	High	High	Peak Found	High
1026		Identified	High	A0A075B6K6	Immunoglobulin lambda variable 4-3	6.101	14	2	8	2	other biological processes	non-structural extracellular;plasma membrane;other membranes;other cell component		IGLV4-3	100			200	Not Found	Not Found	Not Found	Not Found	Not Found	Not Found	Peak Found	Not Found	High	High	Peak Found	High
1027	Identified		High	P48739	Phosphatidylinositol transfer protein beta isoform	5.955	8	2	5	2	cell organization and biogenesis;other metabolic processes;transport	other membranes;ER/Golgi;other cell component	transporter activity;other molecular function	PITPNB	0.01		200		High	Peak Found	High	High	High	High	Not Found	Not Found	Not Found	Not Found	Not Found	Not Found
1028	Identified		High	P08637	Low affinity immunoglobulin gamma Fc region receptor III-A	5.941	7	2	5	1	stress response;transport;signal transduction;other biological processes	non-structural extracellular;plasma membrane;other membranes	other molecular function	FCGR3A	0.031	2.07865e-05	193.9	6.1	High	Peak Found	High	Peak Found	High	High	Not Found	Not Found	Not Found	Not Found	Not Found	Not Found
1029			High	O76041-2	Isoform 2 of Nebulette	5.918	9	2	7	2				NEBL	0.696		117.9	82.1	Peak Found	High	High	Peak Found	High	High	Not Found	Not Found	Not Found	Peak Found	Not Found	Not Found
1030	Identified		High	Q6UXB3	Ly6/PLAUR domain-containing protein 2	5.883	11	1	8	1		non-structural extracellular;plasma membrane;other membranes		LYPD2	0.01		200		High	High	High	Peak Found	High	High	Not Found	Not Found	Not Found	Not Found	Not Found	Not Found
1031			High	P28065	Proteasome subunit beta type-9	5.87	10	2	3	2	protein metabolism;other metabolic processes;other biological processes	cytosol;nucleus;other cell component	other molecular function	PSMB9	3.056	0.0578366	49.3	150.7	Not Found	Peak Found	Peak Found	Not Found	Peak Found	Peak Found	Peak Found	High	High	Peak Found	Peak Found	High
1032			High	P61970	Nuclear transport factor 2	5.868	17	2	6	2	transport;other biological processes	other membranes;cytosol;nucleus	other molecular function	NUTF2	0.079	1.45351e-05	185.4	14.6	Peak Found	High	High	Peak Found	High	High	Not Found	Peak Found	Peak Found	Peak Found	Peak Found	Peak Found
1033	Identified		High	Q96CN7	Isochorismatase domain-containing protein 1	5.847	10	2	4	2		other cytoplasmic organelle;other cell component		ISOC1	0.01		200		Peak Found	High	High	Peak Found	High	Peak Found	Not Found	Not Found	Not Found	Not Found	Not Found	Not Found
1034			High	Q9UL46	Proteasome activator complex subunit 2	5.835	10	2	4	2	other biological processes	cytosol;nucleus;other cell component	enzyme regulator activity;other molecular function	PSME2	0.146	0.0400736	174.6	25.4	Peak Found	Peak Found	High	Peak Found	High	High	Peak Found	Peak Found	Peak Found	Peak Found	Peak Found	High
1035			High	Q16890	Tumor protein D53	5.832	12	2	5	2	cell cycle OR cell proliferation;other biological processes	other cell component	other molecular function	TPD52L1	0.015	0.00855429	197	3	Peak Found	High	High	Peak Found	High	Peak Found	Not Found	Not Found	Not Found	Peak Found	Peak Found	Peak Found
1036			High	P48729	Casein kinase I isoform alpha	5.831	6	2	3	2	cell-cell signaling;cell cycle OR cell proliferation;cell organization and biogenesis;protein metabolism;other metabolic processes;signal transduction;other biological processes	cytosol;cytoskeleton;nucleus;other cell component	kinase activity;other molecular function	CSNK1A1	0.497	0.293293	133.6	66.4	High	High	Peak Found	Peak Found	Peak Found	High	Not Found	Peak Found	Peak Found	Not Found	Peak Found	Peak Found
1037			High	P07203	Glutathione peroxidase 1	5.783	10	2	3	2	cell cycle OR cell proliferation;cell organization and biogenesis;protein metabolism;other metabolic processes;stress response;developmental processes;signal transduction;other biological processes	cytosol;mitochondrion;nucleus;other cell component	other molecular function	GPX1	0.057	0.031473	189.2	10.8	Peak Found	High	High	Peak Found	High	Peak Found	Not Found	Not Found	Peak Found	Not Found	Peak Found	Peak Found
1038	Identified		High	Q8NHG7	Small VCP/p97-interacting protein	5.782	27	2	3	2	other biological processes	plasma membrane;other membranes;ER/Golgi	other molecular function	SVIP	0.01		200		Not Found	High	Peak Found	Not Found	High	High	Not Found	Not Found	Not Found	Not Found	Not Found	Not Found
1039	Identified		High	P41567	Eukaryotic translation initiation factor 1	5.78	16	1	4	1	cell organization and biogenesis;protein metabolism;other metabolic processes;other biological processes	translational apparatus;nucleus;other cell component	translation activity;nucleic acid binding activity	EIF1	0.01		200		Peak Found	High	High	Peak Found	High	High	Not Found	Not Found	Not Found	Not Found	Not Found	Not Found	Met-loss+Acetyl [N-Term]
1040			High	Q15631	Translin	5.688	13	2	3	2	DNA metabolism;RNA metabolism OR transcription;other metabolic processes	cytosol;ER/Golgi;nucleus;other cell component	nucleic acid binding activity;other molecular function	TSN	0.451	0.627561	137.9	62.1	Peak Found	High	High	Peak Found	Peak Found	High	Peak Found	Peak Found	Peak Found	Peak Found	Peak Found	Peak Found
1041			High	Q9BRK5	45 kDa calcium-binding protein	5.652	5	2	5	2	cell organization and biogenesis;transport;developmental processes;other biological processes	plasma membrane;other membranes;ER/Golgi;other cytoplasmic organelle;other cell component	other molecular function	SDF4	1.323	0.0374741	86.1	113.9	High	Peak Found	Peak Found	High	Peak Found	Peak Found	Peak Found	Peak Found	High	High	Peak Found	High
1042			High	Q9UJ68	Mitochondrial peptide methionine sulfoxide reductase	5.651	6	1	4	1	protein metabolism;other metabolic processes;stress response	plasma membrane;other membranes;cytosol;cytoskeleton;mitochondrion;nucleus;other cell component	other molecular function	MSRA	0.09		183.4	16.6	Peak Found	High	High	Peak Found	High	Peak Found	Not Found	Peak Found	Not Found	Not Found	Not Found	Not Found
1043			High	P19971	Thymidine phosphorylase	5.65	5	2	3	2	cell organization and biogenesis;other metabolic processes;developmental processes;signal transduction;other biological processes	cytosol	signal transduction activity or receptor binding;other molecular function	TYMP	0.127	0.0489501	177.5	22.5	Peak Found	High	High	Peak Found	Peak Found	High	Not Found	Not Found	Peak Found	Not Found	Not Found	Peak Found
1044			High	O43687	A-kinase anchor protein 7 isoforms alpha and beta	5.643	12	1	4	1	transport;signal transduction;other biological processes	plasma membrane;other membranes	other molecular function	AKAP7	0.081		185	15	Peak Found	High	High	Peak Found	High	High	Not Found	Not Found	Peak Found	Not Found	Not Found	Not Found
1045	Identified		High	Q9UNE7	E3 ubiquitin-protein ligase CHIP	5.602	4	1	3	1	protein metabolism;DNA metabolism;other metabolic processes;stress response;signal transduction;other biological processes	cytosol;cytoskeleton;ER/Golgi;nucleus;other cell component	signal transduction activity or receptor binding;cytoskeletal activity;other molecular function	STUB1	0.01		200		Peak Found	High	High	Peak Found	High	Peak Found	Not Found	Not Found	Not Found	Not Found	Not Found	Not Found
1046	Identified		High	O75608	Acyl-protein thioesterase 1	5.589	10	2	6	2	protein metabolism;other metabolic processes;other biological processes	plasma membrane;other membranes;cytosol;ER/Golgi;nucleus;other cell component	other molecular function	LYPLA1	0.01		200		Peak Found	High	High	Peak Found	High	High	Not Found	Not Found	Not Found	Not Found	Not Found	Not Found
1047			High	P54108	Cysteine-rich secretory protein 3	5.408	7	2	16	2	stress response	non-structural extracellular;extracellular matrix;other cell component		CRISP3	1.379	0.996757	84.1	115.9	High	Peak Found	Peak Found	High	High	Peak Found	High	Peak Found	High	High	Peak Found	High
1048			High	P04229	HLA class II histocompatibility antigen, DRB1-1 beta chain	5.376	7	2	4	2	other biological processes	plasma membrane;other membranes;other cytoplasmic organelle		HLA-DRB1	0.191		167.9	32.1	Peak Found	High	Peak Found	Not Found	High	High	Peak Found	Not Found	Not Found	Not Found	Not Found	Not Found
1049			High	Q86SU0	Immunoglobulin-like domain-containing receptor 1	5.37	2	1	3	1	cell-cell signaling;cell organization and biogenesis;transport;other biological processes	plasma membrane;other membranes;cytosol;other cell component	other molecular function	ILDR1	0.17		170.9	29.1	Peak Found	High	High	Peak Found	High	Peak Found	Not Found	Peak Found	Not Found	Not Found	Not Found	Not Found
1050			High	Q9UBS3	DnaJ homolog subfamily B member 9	5.327	6	1	6	1	protein metabolism;other metabolic processes;stress response;other biological processes	other membranes;ER/Golgi;nucleus;other cell component	other molecular function	DNAJB9	1.169	0.685201	92.2	107.8	High	Not Found	Peak Found	Peak Found	Not Found	Peak Found	High	Peak Found	High	High	Not Found	High
1051			High	Q99685	Monoglyceride lipase	5.314	7	2	5	2	other metabolic processes;stress response;other biological processes	plasma membrane;other membranes;cytosol;ER/Golgi;nucleus	other molecular function	MGLL	0.501	0.0976096	133.3	66.7	High	Peak Found	High	High	Peak Found	High	Peak Found	Peak Found	Not Found	Peak Found	Not Found	Not Found
1052	Identified		High	Q9UJC5	SH3 domain-binding glutamic acid-rich-like protein 2	5.313	13	1	3	1		other membranes;nucleus	other molecular function	SH3BGRL2	0.01		200		Peak Found	High	Peak Found	Not Found	High	High	Not Found	Not Found	Not Found	Not Found	Not Found	Not Found
1053			High	P0DOX3	Immunoglobulin delta heavy chain	5.312	3	2	23	2	other biological processes	non-structural extracellular;plasma membrane;other membranes;other cell component			6.392	0.00096128	27.1	172.9	Peak Found	Peak Found	Peak Found	Peak Found	Peak Found	Peak Found	High	High	High	High	High	High
1054	Identified		High	Q96DG6	Carboxymethylenebutenolidase homolog	5.29	13	3	6	3	other metabolic processes	cytosol	other molecular function	CMBL	0.01		200		Peak Found	High	High	Peak Found	High	High	Not Found	Not Found	Not Found	Not Found	Not Found	Not Found	Met-loss+Acetyl [N-Term]
1055			High	Q96QR1	Secretoglobin family 3A member 1	5.282	13	1	7	1	signal transduction;other biological processes	non-structural extracellular	signal transduction activity or receptor binding	SCGB3A1	0.566	0.0369956	127.7	72.3	Peak Found	High	High	Peak Found	High	High	High	Peak Found	Peak Found	High	Peak Found	Peak Found
1056	Identified		High	P02810	Salivary acidic proline-rich phosphoprotein 1/2	5.245	27	1	8	1		non-structural extracellular		PRH1; PRH2	0.01		200		High	High	Not Found	High	High	Not Found	Not Found	Not Found	Not Found	Not Found	Not Found	Not Found
1057			High	A0A075B6R9	Probable non-functional immunoglobulin kappa variable 2D-24	5.23	11	1	25	1	other biological processes	non-structural extracellular;plasma membrane;other membranes;other cell component		IGKV2D-24	4.901	0.000335867	33.9	166.1	High	High	High	High	High	High	High	High	High	High	High	High
1058			High	Q08209	Serine/threonine-protein phosphatase 2B catalytic subunit alpha isoform	5.207	3	2	7	1	cell-cell signaling;cell cycle OR cell proliferation;cell organization and biogenesis;protein metabolism;other metabolic processes;stress response;transport;developmental processes;signal transduction;other biological processes	plasma membrane;other membranes;cytosol;cytoskeleton;mitochondrion;nucleus;other cell component	other molecular function	PPP3CA	1.399	0.576142	83.4	116.6	High	Peak Found	High	Peak Found	High	High	Not Found	Peak Found	Not Found	Not Found	Peak Found	Not Found
1059			High	P12821	Angiotensin-converting enzyme	5.178	2	3	4	3	cell cycle OR cell proliferation;protein metabolism;other metabolic processes;stress response;transport;developmental processes;other biological processes	non-structural extracellular;plasma membrane;other membranes;cytoskeleton;other cytoplasmic organelle	signal transduction activity or receptor binding;cytoskeletal activity;other molecular function	ACE	0.094	0.000268913	182.8	17.2	Peak Found	Peak Found	High	High	Peak Found	High	Not Found	Peak Found	Not Found	Not Found	Peak Found	Not Found
1060			High	A0A0A0MS14	Immunoglobulin heavy variable 1-45	5.13	15	2	7	2	cell organization and biogenesis;stress response;transport;signal transduction;other biological processes	non-structural extracellular;plasma membrane;other membranes	signal transduction activity or receptor binding;other molecular function	IGHV1-45	2.391	0.0475591	59	141	Peak Found	Peak Found	Peak Found	Peak Found	Peak Found	Peak Found	High	High	High	High	Peak Found	High
1061	Identified		High	O95721	Synaptosomal-associated protein 29	5.075	8	2	3	2	cell-cell signaling;cell organization and biogenesis;other metabolic processes;transport	plasma membrane;other membranes;cytosol;cytoskeleton;ER/Golgi;nucleus;other cytoplasmic organelle;other cell component	other molecular function	SNAP29	0.01		200		Not Found	High	High	Not Found	High	Peak Found	Not Found	Not Found	Not Found	Not Found	Not Found	Not Found
[truncated: 79 more rows]
